# Supplementary material for: Survey of Endosymbionts in the Diaphorina citri Metagenome and Assembly of a Wolbachia wDi Draft Genome
Source: PLoS One. 2012 Nov 16;7(11):e50067. doi: 10.1371/journal.pone.0050067 (PMC3500351; doi:10.1371/journal.pone.0050067)
Supplement: Text S1 — Coordinates of regions in the Candidatus Carsonella ruddii PV genome illuminated by D. citri metagenome sequences. Regions can be visualized by loading the Genbank accession for the sequence (AP00918) and this file into the Artemis Genome Viewer (http://www.sanger.ac.uk/resources/software/artemis/). (GFF) [file pone.0050067.s004.gff]

##gff-version 3
#Min length: 300
#Min coverage: 1
#Max gap%: 5
gi|116334902|ref|NC_008512.1|	BEDTools	misc_feature	6874	7283	9.35	.	.	length=410; segments=56; gaps=0; 1-2X=27; 3-4X=119; 5-9X=24; 10-19X=147; 20+X=93;
gi|116334902|ref|NC_008512.1|	BEDTools	misc_feature	7321	7901	12.63	.	.	length=581; segments=102; gaps=9; 1-2X=81; 3-4X=5; 5-9X=72; 10-19X=140; 20+X=274;
gi|116334902|ref|NC_008512.1|	BEDTools	misc_feature	44211	44524	4.07	.	.	length=314; segments=18; gaps=0; 1-2X=118; 3-4X=67; 5-9X=66; 10-19X=63; 20+X=0;
gi|116334902|ref|NC_008512.1|	BEDTools	misc_feature	47005	47636	14.30	.	.	length=632; segments=128; gaps=0; 1-2X=0; 3-4X=10; 5-9X=54; 10-19X=262; 20+X=306;
gi|116334902|ref|NC_008512.1|	BEDTools	misc_feature	54400	56209	13.32	.	.	length=1810; segments=314; gaps=0; 1-2X=0; 3-4X=47; 5-9X=282; 10-19X=706; 20+X=775;
gi|116334902|ref|NC_008512.1|	BEDTools	misc_feature	66000	66583	11.63	.	.	length=584; segments=75; gaps=12; 1-2X=58; 3-4X=38; 5-9X=114; 10-19X=119; 20+X=243;
gi|116334902|ref|NC_008512.1|	BEDTools	misc_feature	66670	66975	5.60	.	.	length=306; segments=25; gaps=10; 1-2X=60; 3-4X=78; 5-9X=38; 10-19X=117; 20+X=3;
gi|116334902|ref|NC_008512.1|	BEDTools	misc_feature	105692	106879	17.43	.	.	length=1188; segments=613; gaps=0; 1-2X=5; 3-4X=12; 5-9X=36; 10-19X=221; 20+X=914;
gi|116334902|ref|NC_008512.1|	BEDTools	misc_feature	107042	108229	16.01	.	.	length=1188; segments=314; gaps=33; 1-2X=55; 3-4X=0; 5-9X=76; 10-19X=189; 20+X=835;
gi|116334902|ref|NC_008512.1|	BEDTools	misc_feature	108446	109975	18.98	.	.	length=1530; segments=734; gaps=32; 1-2X=14; 3-4X=0; 5-9X=0; 10-19X=66; 20+X=1418;
gi|116334902|ref|NC_008512.1|	BEDTools	misc_feature	133718	134398	8.66	.	.	length=681; segments=76; gaps=0; 1-2X=85; 3-4X=44; 5-9X=146; 10-19X=317; 20+X=89;
