# Supplementary material for: Survey of Endosymbionts in the Diaphorina citri Metagenome and Assembly of a Wolbachia wDi Draft Genome
Source: PLoS One. 2012 Nov 16;7(11):e50067. doi: 10.1371/journal.pone.0050067 (PMC3500351; doi:10.1371/journal.pone.0050067)
Supplement: Text S2 — Coordinates of regions in the Salmonella enterica subsp. enterica Typhi Ty2 genome illuminated by D. citri metagenome sequences. Regions can be visualized by loading the Genbank accession for the sequence (AE014613) and this file into the Artemis Genome Viewer (http://www.sanger.ac.uk/resources/software/artemis/). (GFF) [file pone.0050067.s005.gff]

##gff-version 3
#Min length: 300
#Min coverage: 1
#Max gap%: 5
gi|224466365|gb|CP000857.1|	BEDTools	misc_feature	7580	8050	2.00	.	.	length=471; segments=17; gaps=9; 1-2X=258; 3-4X=168; 5-9X=36; 10-19X=0; 20+X=0;
gi|224466365|gb|CP000857.1|	BEDTools	misc_feature	8500	8811	6.85	.	.	length=312; segments=27; gaps=0; 1-2X=33; 3-4X=41; 5-9X=80; 10-19X=158; 20+X=0;
gi|224466365|gb|CP000857.1|	BEDTools	misc_feature	9662	10027	4.92	.	.	length=366; segments=32; gaps=0; 1-2X=75; 3-4X=70; 5-9X=139; 10-19X=82; 20+X=0;
gi|224466365|gb|CP000857.1|	BEDTools	misc_feature	11744	14553	4.71	.	.	length=2810; segments=188; gaps=75; 1-2X=959; 3-4X=500; 5-9X=683; 10-19X=450; 20+X=143;
gi|224466365|gb|CP000857.1|	BEDTools	misc_feature	46531	46986	5.72	.	.	length=456; segments=25; gaps=3; 1-2X=139; 3-4X=37; 5-9X=82; 10-19X=195; 20+X=0;
gi|224466365|gb|CP000857.1|	BEDTools	misc_feature	48079	49819	6.72	.	.	length=1741; segments=151; gaps=81; 1-2X=285; 3-4X=182; 5-9X=504; 10-19X=544; 20+X=145;
gi|224466365|gb|CP000857.1|	BEDTools	misc_feature	50927	51402	4.42	.	.	length=476; segments=33; gaps=0; 1-2X=55; 3-4X=169; 5-9X=196; 10-19X=56; 20+X=0;
gi|224466365|gb|CP000857.1|	BEDTools	misc_feature	51835	52431	5.48	.	.	length=597; segments=50; gaps=0; 1-2X=127; 3-4X=41; 5-9X=254; 10-19X=175; 20+X=0;
gi|224466365|gb|CP000857.1|	BEDTools	misc_feature	69848	70377	7.50	.	.	length=530; segments=41; gaps=0; 1-2X=29; 3-4X=1; 5-9X=273; 10-19X=196; 20+X=31;
gi|224466365|gb|CP000857.1|	BEDTools	misc_feature	70953	71292	5.01	.	.	length=340; segments=21; gaps=2; 1-2X=69; 3-4X=28; 5-9X=172; 10-19X=69; 20+X=0;
gi|224466365|gb|CP000857.1|	BEDTools	misc_feature	71686	74299	4.35	.	.	length=2614; segments=185; gaps=50; 1-2X=395; 3-4X=574; 5-9X=1340; 10-19X=255; 20+X=0;
gi|224466365|gb|CP000857.1|	BEDTools	misc_feature	78686	79236	2.76	.	.	length=551; segments=22; gaps=16; 1-2X=235; 3-4X=108; 5-9X=192; 10-19X=0; 20+X=0;
gi|224466365|gb|CP000857.1|	BEDTools	misc_feature	79982	80602	2.59	.	.	length=621; segments=25; gaps=7; 1-2X=422; 3-4X=92; 5-9X=18; 10-19X=82; 20+X=0;
gi|224466365|gb|CP000857.1|	BEDTools	misc_feature	81141	81635	6.09	.	.	length=495; segments=41; gaps=12; 1-2X=10; 3-4X=99; 5-9X=206; 10-19X=168; 20+X=0;
gi|224466365|gb|CP000857.1|	BEDTools	misc_feature	84097	84405	3.10	.	.	length=309; segments=11; gaps=0; 1-2X=81; 3-4X=132; 5-9X=96; 10-19X=0; 20+X=0;
gi|224466365|gb|CP000857.1|	BEDTools	misc_feature	96501	96820	4.30	.	.	length=320; segments=18; gaps=0; 1-2X=54; 3-4X=121; 5-9X=98; 10-19X=47; 20+X=0;
gi|224466365|gb|CP000857.1|	BEDTools	misc_feature	96884	97371	2.31	.	.	length=488; segments=23; gaps=0; 1-2X=253; 3-4X=150; 5-9X=85; 10-19X=0; 20+X=0;
gi|224466365|gb|CP000857.1|	BEDTools	misc_feature	97526	98422	4.82	.	.	length=897; segments=55; gaps=18; 1-2X=115; 3-4X=183; 5-9X=430; 10-19X=151; 20+X=0;
gi|224466365|gb|CP000857.1|	BEDTools	misc_feature	99507	100229	8.13	.	.	length=723; segments=79; gaps=0; 1-2X=37; 3-4X=35; 5-9X=267; 10-19X=328; 20+X=56;
gi|224466365|gb|CP000857.1|	BEDTools	misc_feature	101597	102099	4.03	.	.	length=503; segments=33; gaps=0; 1-2X=132; 3-4X=56; 5-9X=285; 10-19X=30; 20+X=0;
gi|224466365|gb|CP000857.1|	BEDTools	misc_feature	102632	102958	1.63	.	.	length=327; segments=9; gaps=0; 1-2X=224; 3-4X=103; 5-9X=0; 10-19X=0; 20+X=0;
gi|224466365|gb|CP000857.1|	BEDTools	misc_feature	103879	104395	3.57	.	.	length=517; segments=24; gaps=11; 1-2X=209; 3-4X=105; 5-9X=120; 10-19X=72; 20+X=0;
gi|224466365|gb|CP000857.1|	BEDTools	misc_feature	105050	106060	1.92	.	.	length=1011; segments=34; gaps=26; 1-2X=588; 3-4X=317; 5-9X=80; 10-19X=0; 20+X=0;
gi|224466365|gb|CP000857.1|	BEDTools	misc_feature	106113	106513	3.82	.	.	length=401; segments=21; gaps=0; 1-2X=64; 3-4X=112; 5-9X=224; 10-19X=1; 20+X=0;
gi|224466365|gb|CP000857.1|	BEDTools	misc_feature	111311	111685	2.66	.	.	length=375; segments=14; gaps=0; 1-2X=167; 3-4X=105; 5-9X=103; 10-19X=0; 20+X=0;
gi|224466365|gb|CP000857.1|	BEDTools	misc_feature	112202	113611	5.36	.	.	length=1410; segments=121; gaps=16; 1-2X=156; 3-4X=383; 5-9X=460; 10-19X=395; 20+X=0;
gi|224466365|gb|CP000857.1|	BEDTools	misc_feature	115150	115493	1.74	.	.	length=344; segments=10; gaps=6; 1-2X=255; 3-4X=35; 5-9X=48; 10-19X=0; 20+X=0;
gi|224466365|gb|CP000857.1|	BEDTools	misc_feature	124785	125466	2.96	.	.	length=682; segments=31; gaps=30; 1-2X=241; 3-4X=175; 5-9X=221; 10-19X=15; 20+X=0;
gi|224466365|gb|CP000857.1|	BEDTools	misc_feature	132597	132924	5.00	.	.	length=328; segments=13; gaps=0; 1-2X=30; 3-4X=93; 5-9X=144; 10-19X=61; 20+X=0;
gi|224466365|gb|CP000857.1|	BEDTools	misc_feature	134103	134533	3.17	.	.	length=431; segments=20; gaps=0; 1-2X=198; 3-4X=138; 5-9X=39; 10-19X=56; 20+X=0;
gi|224466365|gb|CP000857.1|	BEDTools	misc_feature	134713	135053	1.67	.	.	length=341; segments=6; gaps=13; 1-2X=235; 3-4X=65; 5-9X=28; 10-19X=0; 20+X=0;
gi|224466365|gb|CP000857.1|	BEDTools	misc_feature	135215	135651	2.72	.	.	length=437; segments=19; gaps=0; 1-2X=137; 3-4X=225; 5-9X=75; 10-19X=0; 20+X=0;
gi|224466365|gb|CP000857.1|	BEDTools	misc_feature	135741	136223	2.55	.	.	length=483; segments=17; gaps=19; 1-2X=194; 3-4X=157; 5-9X=113; 10-19X=0; 20+X=0;
gi|224466365|gb|CP000857.1|	BEDTools	misc_feature	136438	137015	4.18	.	.	length=578; segments=36; gaps=0; 1-2X=207; 3-4X=59; 5-9X=218; 10-19X=94; 20+X=0;
gi|224466365|gb|CP000857.1|	BEDTools	misc_feature	137050	138324	4.87	.	.	length=1275; segments=95; gaps=40; 1-2X=187; 3-4X=172; 5-9X=651; 10-19X=225; 20+X=0;
gi|224466365|gb|CP000857.1|	BEDTools	misc_feature	140635	140962	3.22	.	.	length=328; segments=15; gaps=0; 1-2X=85; 3-4X=122; 5-9X=121; 10-19X=0; 20+X=0;
gi|224466365|gb|CP000857.1|	BEDTools	misc_feature	141366	141873	3.15	.	.	length=508; segments=28; gaps=0; 1-2X=105; 3-4X=259; 5-9X=144; 10-19X=0; 20+X=0;
gi|224466365|gb|CP000857.1|	BEDTools	misc_feature	142271	142581	4.21	.	.	length=311; segments=21; gaps=0; 1-2X=111; 3-4X=53; 5-9X=86; 10-19X=61; 20+X=0;
gi|224466365|gb|CP000857.1|	BEDTools	misc_feature	143911	144268	4.47	.	.	length=358; segments=17; gaps=0; 1-2X=88; 3-4X=148; 5-9X=30; 10-19X=92; 20+X=0;
gi|224466365|gb|CP000857.1|	BEDTools	misc_feature	145463	145851	4.69	.	.	length=389; segments=20; gaps=0; 1-2X=125; 3-4X=42; 5-9X=129; 10-19X=93; 20+X=0;
gi|224466365|gb|CP000857.1|	BEDTools	misc_feature	148177	151060	5.40	.	.	length=2884; segments=204; gaps=106; 1-2X=631; 3-4X=560; 5-9X=847; 10-19X=577; 20+X=163;
gi|224466365|gb|CP000857.1|	BEDTools	misc_feature	151115	152265	5.26	.	.	length=1151; segments=93; gaps=26; 1-2X=22; 3-4X=296; 5-9X=585; 10-19X=222; 20+X=0;
gi|224466365|gb|CP000857.1|	BEDTools	misc_feature	153213	154051	3.46	.	.	length=839; segments=41; gaps=37; 1-2X=373; 3-4X=81; 5-9X=238; 10-19X=110; 20+X=0;
gi|224466365|gb|CP000857.1|	BEDTools	misc_feature	154645	155420	4.25	.	.	length=776; segments=39; gaps=32; 1-2X=260; 3-4X=7; 5-9X=350; 10-19X=127; 20+X=0;
gi|224466365|gb|CP000857.1|	BEDTools	misc_feature	170330	170828	3.90	.	.	length=499; segments=29; gaps=8; 1-2X=93; 3-4X=138; 5-9X=232; 10-19X=28; 20+X=0;
gi|224466365|gb|CP000857.1|	BEDTools	misc_feature	172271	175718	6.01	.	.	length=3448; segments=273; gaps=129; 1-2X=316; 3-4X=416; 5-9X=1523; 10-19X=974; 20+X=90;
gi|224466365|gb|CP000857.1|	BEDTools	misc_feature	175963	177128	4.82	.	.	length=1166; segments=66; gaps=52; 1-2X=240; 3-4X=150; 5-9X=462; 10-19X=262; 20+X=0;
gi|224466365|gb|CP000857.1|	BEDTools	misc_feature	177203	178493	5.98	.	.	length=1291; segments=104; gaps=0; 1-2X=176; 3-4X=221; 5-9X=411; 10-19X=483; 20+X=0;
gi|224466365|gb|CP000857.1|	BEDTools	misc_feature	181888	182573	4.30	.	.	length=686; segments=38; gaps=9; 1-2X=174; 3-4X=221; 5-9X=158; 10-19X=116; 20+X=8;
gi|224466365|gb|CP000857.1|	BEDTools	misc_feature	183064	184427	6.70	.	.	length=1364; segments=141; gaps=1; 1-2X=142; 3-4X=91; 5-9X=520; 10-19X=607; 20+X=3;
gi|224466365|gb|CP000857.1|	BEDTools	misc_feature	190640	191034	4.30	.	.	length=395; segments=22; gaps=0; 1-2X=72; 3-4X=67; 5-9X=227; 10-19X=29; 20+X=0;
gi|224466365|gb|CP000857.1|	BEDTools	misc_feature	191117	191420	6.22	.	.	length=304; segments=12; gaps=0; 1-2X=1; 3-4X=0; 5-9X=228; 10-19X=75; 20+X=0;
gi|224466365|gb|CP000857.1|	BEDTools	misc_feature	194668	195010	4.14	.	.	length=343; segments=20; gaps=0; 1-2X=58; 3-4X=132; 5-9X=113; 10-19X=40; 20+X=0;
gi|224466365|gb|CP000857.1|	BEDTools	misc_feature	197296	197711	6.39	.	.	length=416; segments=30; gaps=0; 1-2X=90; 3-4X=41; 5-9X=81; 10-19X=204; 20+X=0;
gi|224466365|gb|CP000857.1|	BEDTools	misc_feature	198227	198785	4.89	.	.	length=559; segments=37; gaps=4; 1-2X=108; 3-4X=81; 5-9X=255; 10-19X=111; 20+X=0;
gi|224466365|gb|CP000857.1|	BEDTools	misc_feature	212830	213200	2.36	.	.	length=371; segments=13; gaps=0; 1-2X=142; 3-4X=205; 5-9X=24; 10-19X=0; 20+X=0;
gi|224466365|gb|CP000857.1|	BEDTools	misc_feature	217320	217812	4.10	.	.	length=493; segments=26; gaps=5; 1-2X=127; 3-4X=158; 5-9X=122; 10-19X=81; 20+X=0;
gi|224466365|gb|CP000857.1|	BEDTools	misc_feature	236500	236929	7.87	.	.	length=430; segments=40; gaps=5; 1-2X=15; 3-4X=56; 5-9X=68; 10-19X=286; 20+X=0;
gi|224466365|gb|CP000857.1|	BEDTools	misc_feature	241166	241577	5.97	.	.	length=412; segments=26; gaps=0; 1-2X=108; 3-4X=31; 5-9X=128; 10-19X=128; 20+X=17;
gi|224466365|gb|CP000857.1|	BEDTools	misc_feature	241613	242011	2.78	.	.	length=399; segments=21; gaps=0; 1-2X=165; 3-4X=113; 5-9X=121; 10-19X=0; 20+X=0;
gi|224466365|gb|CP000857.1|	BEDTools	misc_feature	245923	246309	2.20	.	.	length=387; segments=15; gaps=4; 1-2X=233; 3-4X=66; 5-9X=84; 10-19X=0; 20+X=0;
gi|224466365|gb|CP000857.1|	BEDTools	misc_feature	249747	250168	3.05	.	.	length=422; segments=15; gaps=0; 1-2X=119; 3-4X=173; 5-9X=130; 10-19X=0; 20+X=0;
gi|224466365|gb|CP000857.1|	BEDTools	misc_feature	250389	253665	4.74	.	.	length=3277; segments=199; gaps=142; 1-2X=475; 3-4X=584; 5-9X=1505; 10-19X=565; 20+X=6;
gi|224466365|gb|CP000857.1|	BEDTools	misc_feature	254597	255141	4.57	.	.	length=545; segments=29; gaps=4; 1-2X=78; 3-4X=171; 5-9X=204; 10-19X=88; 20+X=0;
gi|224466365|gb|CP000857.1|	BEDTools	misc_feature	256280	256612	4.44	.	.	length=333; segments=21; gaps=0; 1-2X=136; 3-4X=9; 5-9X=113; 10-19X=75; 20+X=0;
gi|224466365|gb|CP000857.1|	BEDTools	misc_feature	258448	259968	6.77	.	.	length=1521; segments=140; gaps=0; 1-2X=148; 3-4X=200; 5-9X=571; 10-19X=535; 20+X=67;
gi|224466365|gb|CP000857.1|	BEDTools	misc_feature	260378	260694	4.51	.	.	length=317; segments=17; gaps=0; 1-2X=21; 3-4X=195; 5-9X=37; 10-19X=64; 20+X=0;
gi|224466365|gb|CP000857.1|	BEDTools	misc_feature	260954	261368	6.66	.	.	length=415; segments=34; gaps=9; 1-2X=112; 3-4X=21; 5-9X=134; 10-19X=86; 20+X=53;
gi|224466365|gb|CP000857.1|	BEDTools	misc_feature	261625	262053	3.46	.	.	length=429; segments=22; gaps=0; 1-2X=123; 3-4X=120; 5-9X=172; 10-19X=14; 20+X=0;
gi|224466365|gb|CP000857.1|	BEDTools	misc_feature	262318	263709	4.43	.	.	length=1392; segments=93; gaps=41; 1-2X=271; 3-4X=305; 5-9X=555; 10-19X=220; 20+X=0;
gi|224466365|gb|CP000857.1|	BEDTools	misc_feature	265673	266186	2.97	.	.	length=514; segments=22; gaps=9; 1-2X=240; 3-4X=18; 5-9X=247; 10-19X=0; 20+X=0;
gi|224466365|gb|CP000857.1|	BEDTools	misc_feature	266809	268295	5.78	.	.	length=1487; segments=136; gaps=0; 1-2X=193; 3-4X=309; 5-9X=555; 10-19X=390; 20+X=40;
gi|224466365|gb|CP000857.1|	BEDTools	misc_feature	268531	270313	4.17	.	.	length=1783; segments=118; gaps=15; 1-2X=339; 3-4X=436; 5-9X=827; 10-19X=166; 20+X=0;
gi|224466365|gb|CP000857.1|	BEDTools	misc_feature	280118	280746	7.30	.	.	length=629; segments=58; gaps=16; 1-2X=74; 3-4X=50; 5-9X=245; 10-19X=174; 20+X=70;
gi|224466365|gb|CP000857.1|	BEDTools	misc_feature	281519	282366	4.49	.	.	length=848; segments=46; gaps=25; 1-2X=257; 3-4X=223; 5-9X=226; 10-19X=59; 20+X=58;
gi|224466365|gb|CP000857.1|	BEDTools	misc_feature	283262	283572	0.98	.	.	length=311; segments=4; gaps=5; 1-2X=306; 3-4X=0; 5-9X=0; 10-19X=0; 20+X=0;
gi|224466365|gb|CP000857.1|	BEDTools	misc_feature	285092	287180	13.92	.	.	length=2089; segments=722; gaps=31; 1-2X=94; 3-4X=156; 5-9X=245; 10-19X=397; 20+X=1166;
gi|224466365|gb|CP000857.1|	BEDTools	misc_feature	287265	290670	12.82	.	.	length=3406; segments=907; gaps=0; 1-2X=76; 3-4X=170; 5-9X=764; 10-19X=867; 20+X=1529;
gi|224466365|gb|CP000857.1|	BEDTools	misc_feature	297006	297575	3.82	.	.	length=570; segments=28; gaps=0; 1-2X=236; 3-4X=29; 5-9X=239; 10-19X=66; 20+X=0;
gi|224466365|gb|CP000857.1|	BEDTools	misc_feature	299273	299654	5.51	.	.	length=382; segments=18; gaps=0; 1-2X=55; 3-4X=62; 5-9X=157; 10-19X=108; 20+X=0;
gi|224466365|gb|CP000857.1|	BEDTools	misc_feature	347334	347818	2.11	.	.	length=485; segments=12; gaps=10; 1-2X=253; 3-4X=170; 5-9X=52; 10-19X=0; 20+X=0;
gi|224466365|gb|CP000857.1|	BEDTools	misc_feature	347988	348355	3.82	.	.	length=368; segments=18; gaps=7; 1-2X=105; 3-4X=48; 5-9X=185; 10-19X=23; 20+X=0;
gi|224466365|gb|CP000857.1|	BEDTools	misc_feature	349127	349590	4.33	.	.	length=464; segments=24; gaps=9; 1-2X=137; 3-4X=64; 5-9X=172; 10-19X=82; 20+X=0;
gi|224466365|gb|CP000857.1|	BEDTools	misc_feature	349702	350225	4.39	.	.	length=524; segments=30; gaps=0; 1-2X=203; 3-4X=58; 5-9X=141; 10-19X=122; 20+X=0;
gi|224466365|gb|CP000857.1|	BEDTools	misc_feature	357090	357540	6.78	.	.	length=451; segments=30; gaps=0; 1-2X=16; 3-4X=13; 5-9X=243; 10-19X=179; 20+X=0;
gi|224466365|gb|CP000857.1|	BEDTools	misc_feature	413915	414711	3.59	.	.	length=797; segments=48; gaps=6; 1-2X=359; 3-4X=205; 5-9X=77; 10-19X=150; 20+X=0;
gi|224466365|gb|CP000857.1|	BEDTools	misc_feature	414895	415345	5.11	.	.	length=451; segments=30; gaps=6; 1-2X=108; 3-4X=91; 5-9X=107; 10-19X=139; 20+X=0;
gi|224466365|gb|CP000857.1|	BEDTools	misc_feature	421700	422270	8.35	.	.	length=571; segments=51; gaps=8; 1-2X=92; 3-4X=16; 5-9X=148; 10-19X=225; 20+X=82;
gi|224466365|gb|CP000857.1|	BEDTools	misc_feature	422296	422749	6.35	.	.	length=454; segments=25; gaps=0; 1-2X=0; 3-4X=89; 5-9X=207; 10-19X=158; 20+X=0;
gi|224466365|gb|CP000857.1|	BEDTools	misc_feature	447410	447735	6.19	.	.	length=326; segments=25; gaps=0; 1-2X=18; 3-4X=42; 5-9X=157; 10-19X=109; 20+X=0;
gi|224466365|gb|CP000857.1|	BEDTools	misc_feature	449320	450575	3.09	.	.	length=1256; segments=71; gaps=37; 1-2X=533; 3-4X=209; 5-9X=410; 10-19X=67; 20+X=0;
gi|224466365|gb|CP000857.1|	BEDTools	misc_feature	454036	454676	2.83	.	.	length=641; segments=29; gaps=10; 1-2X=214; 3-4X=294; 5-9X=103; 10-19X=20; 20+X=0;
gi|224466365|gb|CP000857.1|	BEDTools	misc_feature	455386	455687	2.62	.	.	length=302; segments=13; gaps=0; 1-2X=158; 3-4X=44; 5-9X=100; 10-19X=0; 20+X=0;
gi|224466365|gb|CP000857.1|	BEDTools	misc_feature	455726	457192	4.99	.	.	length=1467; segments=86; gaps=10; 1-2X=352; 3-4X=365; 5-9X=333; 10-19X=393; 20+X=14;
gi|224466365|gb|CP000857.1|	BEDTools	misc_feature	457820	458521	4.40	.	.	length=702; segments=39; gaps=0; 1-2X=67; 3-4X=240; 5-9X=329; 10-19X=66; 20+X=0;
gi|224466365|gb|CP000857.1|	BEDTools	misc_feature	458565	458983	3.44	.	.	length=419; segments=25; gaps=0; 1-2X=97; 3-4X=132; 5-9X=190; 10-19X=0; 20+X=0;
gi|224466365|gb|CP000857.1|	BEDTools	misc_feature	459191	459618	3.26	.	.	length=428; segments=24; gaps=0; 1-2X=115; 3-4X=143; 5-9X=170; 10-19X=0; 20+X=0;
gi|224466365|gb|CP000857.1|	BEDTools	misc_feature	465936	466251	5.96	.	.	length=316; segments=24; gaps=0; 1-2X=0; 3-4X=83; 5-9X=139; 10-19X=94; 20+X=0;
gi|224466365|gb|CP000857.1|	BEDTools	misc_feature	469975	471481	5.01	.	.	length=1507; segments=99; gaps=7; 1-2X=259; 3-4X=237; 5-9X=691; 10-19X=313; 20+X=0;
gi|224466365|gb|CP000857.1|	BEDTools	misc_feature	472361	473482	2.97	.	.	length=1122; segments=58; gaps=41; 1-2X=347; 3-4X=366; 5-9X=359; 10-19X=9; 20+X=0;
gi|224466365|gb|CP000857.1|	BEDTools	misc_feature	481053	481406	1.53	.	.	length=354; segments=11; gaps=0; 1-2X=261; 3-4X=93; 5-9X=0; 10-19X=0; 20+X=0;
gi|224466365|gb|CP000857.1|	BEDTools	misc_feature	482544	482920	3.22	.	.	length=377; segments=13; gaps=8; 1-2X=78; 3-4X=159; 5-9X=132; 10-19X=0; 20+X=0;
gi|224466365|gb|CP000857.1|	BEDTools	misc_feature	488443	488964	4.95	.	.	length=522; segments=34; gaps=16; 1-2X=108; 3-4X=133; 5-9X=115; 10-19X=150; 20+X=0;
gi|224466365|gb|CP000857.1|	BEDTools	misc_feature	489031	489477	2.27	.	.	length=447; segments=17; gaps=9; 1-2X=192; 3-4X=203; 5-9X=43; 10-19X=0; 20+X=0;
gi|224466365|gb|CP000857.1|	BEDTools	misc_feature	489494	491509	4.36	.	.	length=2016; segments=143; gaps=47; 1-2X=360; 3-4X=471; 5-9X=874; 10-19X=264; 20+X=0;
gi|224466365|gb|CP000857.1|	BEDTools	misc_feature	491591	492786	4.70	.	.	length=1196; segments=83; gaps=3; 1-2X=185; 3-4X=307; 5-9X=582; 10-19X=77; 20+X=42;
gi|224466365|gb|CP000857.1|	BEDTools	misc_feature	495448	495747	2.23	.	.	length=300; segments=15; gaps=0; 1-2X=115; 3-4X=185; 5-9X=0; 10-19X=0; 20+X=0;
gi|224466365|gb|CP000857.1|	BEDTools	misc_feature	496041	497520	4.68	.	.	length=1480; segments=98; gaps=32; 1-2X=154; 3-4X=331; 5-9X=770; 10-19X=193; 20+X=0;
gi|224466365|gb|CP000857.1|	BEDTools	misc_feature	497576	498376	5.20	.	.	length=801; segments=58; gaps=4; 1-2X=97; 3-4X=91; 5-9X=459; 10-19X=150; 20+X=0;
gi|224466365|gb|CP000857.1|	BEDTools	misc_feature	498548	503070	5.38	.	.	length=4523; segments=352; gaps=149; 1-2X=506; 3-4X=679; 5-9X=2019; 10-19X=1170; 20+X=0;
gi|224466365|gb|CP000857.1|	BEDTools	misc_feature	523989	524308	4.23	.	.	length=320; segments=16; gaps=0; 1-2X=109; 3-4X=123; 5-9X=1; 10-19X=87; 20+X=0;
gi|224466365|gb|CP000857.1|	BEDTools	misc_feature	525652	525983	5.54	.	.	length=332; segments=23; gaps=0; 1-2X=0; 3-4X=40; 5-9X=240; 10-19X=52; 20+X=0;
gi|224466365|gb|CP000857.1|	BEDTools	misc_feature	526507	527048	5.57	.	.	length=542; segments=46; gaps=0; 1-2X=83; 3-4X=89; 5-9X=206; 10-19X=164; 20+X=0;
gi|224466365|gb|CP000857.1|	BEDTools	misc_feature	528020	528787	4.46	.	.	length=768; segments=36; gaps=1; 1-2X=250; 3-4X=130; 5-9X=217; 10-19X=170; 20+X=0;
gi|224466365|gb|CP000857.1|	BEDTools	misc_feature	535409	535831	2.26	.	.	length=423; segments=11; gaps=1; 1-2X=171; 3-4X=234; 5-9X=17; 10-19X=0; 20+X=0;
gi|224466365|gb|CP000857.1|	BEDTools	misc_feature	539469	539937	7.88	.	.	length=469; segments=48; gaps=0; 1-2X=55; 3-4X=21; 5-9X=194; 10-19X=137; 20+X=62;
gi|224466365|gb|CP000857.1|	BEDTools	misc_feature	540655	541189	3.17	.	.	length=535; segments=24; gaps=0; 1-2X=44; 3-4X=402; 5-9X=89; 10-19X=0; 20+X=0;
gi|224466365|gb|CP000857.1|	BEDTools	misc_feature	544370	544847	3.94	.	.	length=478; segments=32; gaps=0; 1-2X=85; 3-4X=84; 5-9X=309; 10-19X=0; 20+X=0;
gi|224466365|gb|CP000857.1|	BEDTools	misc_feature	546943	547288	2.36	.	.	length=346; segments=19; gaps=0; 1-2X=146; 3-4X=164; 5-9X=36; 10-19X=0; 20+X=0;
gi|224466365|gb|CP000857.1|	BEDTools	misc_feature	554039	554496	2.09	.	.	length=458; segments=17; gaps=0; 1-2X=222; 3-4X=223; 5-9X=13; 10-19X=0; 20+X=0;
gi|224466365|gb|CP000857.1|	BEDTools	misc_feature	573085	573732	5.16	.	.	length=648; segments=45; gaps=0; 1-2X=79; 3-4X=151; 5-9X=274; 10-19X=144; 20+X=0;
gi|224466365|gb|CP000857.1|	BEDTools	misc_feature	579139	579581	3.25	.	.	length=443; segments=25; gaps=0; 1-2X=265; 3-4X=66; 5-9X=29; 10-19X=83; 20+X=0;
gi|224466365|gb|CP000857.1|	BEDTools	misc_feature	592985	593520	7.73	.	.	length=536; segments=40; gaps=0; 1-2X=35; 3-4X=65; 5-9X=279; 10-19X=62; 20+X=95;
gi|224466365|gb|CP000857.1|	BEDTools	misc_feature	593625	593942	3.78	.	.	length=318; segments=16; gaps=0; 1-2X=125; 3-4X=24; 5-9X=137; 10-19X=32; 20+X=0;
gi|224466365|gb|CP000857.1|	BEDTools	misc_feature	597075	597470	2.52	.	.	length=396; segments=13; gaps=15; 1-2X=213; 3-4X=28; 5-9X=140; 10-19X=0; 20+X=0;
gi|224466365|gb|CP000857.1|	BEDTools	misc_feature	633553	633921	3.27	.	.	length=369; segments=11; gaps=0; 1-2X=100; 3-4X=120; 5-9X=149; 10-19X=0; 20+X=0;
gi|224466365|gb|CP000857.1|	BEDTools	misc_feature	652600	653308	5.17	.	.	length=709; segments=51; gaps=25; 1-2X=123; 3-4X=26; 5-9X=377; 10-19X=158; 20+X=0;
gi|224466365|gb|CP000857.1|	BEDTools	misc_feature	653481	653917	3.19	.	.	length=437; segments=26; gaps=0; 1-2X=146; 3-4X=103; 5-9X=188; 10-19X=0; 20+X=0;
gi|224466365|gb|CP000857.1|	BEDTools	misc_feature	653982	654605	4.30	.	.	length=624; segments=42; gaps=0; 1-2X=155; 3-4X=119; 5-9X=266; 10-19X=84; 20+X=0;
gi|224466365|gb|CP000857.1|	BEDTools	misc_feature	661747	662523	7.75	.	.	length=777; segments=68; gaps=3; 1-2X=104; 3-4X=101; 5-9X=239; 10-19X=218; 20+X=112;
gi|224466365|gb|CP000857.1|	BEDTools	misc_feature	662888	663188	3.87	.	.	length=301; segments=20; gaps=0; 1-2X=73; 3-4X=61; 5-9X=152; 10-19X=15; 20+X=0;
gi|224466365|gb|CP000857.1|	BEDTools	misc_feature	672356	672670	3.12	.	.	length=315; segments=16; gaps=0; 1-2X=96; 3-4X=104; 5-9X=115; 10-19X=0; 20+X=0;
gi|224466365|gb|CP000857.1|	BEDTools	misc_feature	684180	684563	10.51	.	.	length=384; segments=43; gaps=0; 1-2X=77; 3-4X=0; 5-9X=6; 10-19X=209; 20+X=92;
gi|224466365|gb|CP000857.1|	BEDTools	misc_feature	687009	687317	4.64	.	.	length=309; segments=22; gaps=0; 1-2X=79; 3-4X=122; 5-9X=18; 10-19X=90; 20+X=0;
gi|224466365|gb|CP000857.1|	BEDTools	misc_feature	689433	690034	4.88	.	.	length=602; segments=43; gaps=0; 1-2X=130; 3-4X=162; 5-9X=156; 10-19X=154; 20+X=0;
gi|224466365|gb|CP000857.1|	BEDTools	misc_feature	690804	691116	3.55	.	.	length=313; segments=21; gaps=0; 1-2X=63; 3-4X=126; 5-9X=114; 10-19X=10; 20+X=0;
gi|224466365|gb|CP000857.1|	BEDTools	misc_feature	693883	694205	7.50	.	.	length=323; segments=27; gaps=0; 1-2X=10; 3-4X=26; 5-9X=107; 10-19X=180; 20+X=0;
gi|224466365|gb|CP000857.1|	BEDTools	misc_feature	695559	695903	3.35	.	.	length=345; segments=16; gaps=0; 1-2X=86; 3-4X=113; 5-9X=146; 10-19X=0; 20+X=0;
gi|224466365|gb|CP000857.1|	BEDTools	misc_feature	700424	701024	6.79	.	.	length=601; segments=61; gaps=10; 1-2X=51; 3-4X=24; 5-9X=267; 10-19X=236; 20+X=13;
gi|224466365|gb|CP000857.1|	BEDTools	misc_feature	701057	701904	5.84	.	.	length=848; segments=60; gaps=2; 1-2X=199; 3-4X=194; 5-9X=255; 10-19X=106; 20+X=92;
gi|224466365|gb|CP000857.1|	BEDTools	misc_feature	702391	703190	4.58	.	.	length=800; segments=51; gaps=17; 1-2X=230; 3-4X=86; 5-9X=298; 10-19X=169; 20+X=0;
gi|224466365|gb|CP000857.1|	BEDTools	misc_feature	719457	720258	3.77	.	.	length=802; segments=37; gaps=10; 1-2X=155; 3-4X=264; 5-9X=331; 10-19X=42; 20+X=0;
gi|224466365|gb|CP000857.1|	BEDTools	misc_feature	723108	723494	4.07	.	.	length=387; segments=21; gaps=1; 1-2X=90; 3-4X=85; 5-9X=176; 10-19X=35; 20+X=0;
gi|224466365|gb|CP000857.1|	BEDTools	misc_feature	723523	724021	10.92	.	.	length=499; segments=60; gaps=14; 1-2X=89; 3-4X=5; 5-9X=43; 10-19X=183; 20+X=165;
gi|224466365|gb|CP000857.1|	BEDTools	misc_feature	724600	725082	5.24	.	.	length=483; segments=33; gaps=8; 1-2X=156; 3-4X=18; 5-9X=172; 10-19X=112; 20+X=17;
gi|224466365|gb|CP000857.1|	BEDTools	misc_feature	726118	727524	4.74	.	.	length=1407; segments=100; gaps=0; 1-2X=204; 3-4X=221; 5-9X=803; 10-19X=179; 20+X=0;
gi|224466365|gb|CP000857.1|	BEDTools	misc_feature	728843	729599	8.26	.	.	length=757; segments=76; gaps=0; 1-2X=100; 3-4X=65; 5-9X=83; 10-19X=464; 20+X=45;
gi|224466365|gb|CP000857.1|	BEDTools	misc_feature	731885	732225	6.07	.	.	length=341; segments=19; gaps=0; 1-2X=39; 3-4X=19; 5-9X=171; 10-19X=112; 20+X=0;
gi|224466365|gb|CP000857.1|	BEDTools	misc_feature	736363	737030	4.12	.	.	length=668; segments=41; gaps=5; 1-2X=189; 3-4X=60; 5-9X=351; 10-19X=63; 20+X=0;
gi|224466365|gb|CP000857.1|	BEDTools	misc_feature	738068	739550	5.07	.	.	length=1483; segments=103; gaps=23; 1-2X=319; 3-4X=190; 5-9X=577; 10-19X=374; 20+X=0;
gi|224466365|gb|CP000857.1|	BEDTools	misc_feature	747167	747696	6.65	.	.	length=530; segments=45; gaps=0; 1-2X=62; 3-4X=144; 5-9X=164; 10-19X=99; 20+X=61;
gi|224466365|gb|CP000857.1|	BEDTools	misc_feature	748118	748525	5.05	.	.	length=408; segments=18; gaps=7; 1-2X=74; 3-4X=25; 5-9X=222; 10-19X=80; 20+X=0;
gi|224466365|gb|CP000857.1|	BEDTools	misc_feature	749637	750037	11.27	.	.	length=401; segments=47; gaps=0; 1-2X=20; 3-4X=0; 5-9X=40; 10-19X=252; 20+X=89;
gi|224466365|gb|CP000857.1|	BEDTools	misc_feature	750236	750618	5.01	.	.	length=383; segments=24; gaps=0; 1-2X=58; 3-4X=80; 5-9X=166; 10-19X=79; 20+X=0;
gi|224466365|gb|CP000857.1|	BEDTools	misc_feature	761337	761715	1.91	.	.	length=379; segments=13; gaps=0; 1-2X=207; 3-4X=172; 5-9X=0; 10-19X=0; 20+X=0;
gi|224466365|gb|CP000857.1|	BEDTools	misc_feature	774158	774506	3.17	.	.	length=349; segments=11; gaps=0; 1-2X=156; 3-4X=7; 5-9X=186; 10-19X=0; 20+X=0;
gi|224466365|gb|CP000857.1|	BEDTools	misc_feature	775625	775962	7.53	.	.	length=338; segments=31; gaps=0; 1-2X=0; 3-4X=13; 5-9X=149; 10-19X=176; 20+X=0;
gi|224466365|gb|CP000857.1|	BEDTools	misc_feature	776004	779250	4.96	.	.	length=3247; segments=227; gaps=41; 1-2X=471; 3-4X=627; 5-9X=1534; 10-19X=539; 20+X=35;
gi|224466365|gb|CP000857.1|	BEDTools	misc_feature	780012	780427	3.51	.	.	length=416; segments=20; gaps=0; 1-2X=155; 3-4X=80; 5-9X=149; 10-19X=32; 20+X=0;
gi|224466365|gb|CP000857.1|	BEDTools	misc_feature	780672	781681	4.86	.	.	length=1010; segments=86; gaps=0; 1-2X=138; 3-4X=300; 5-9X=369; 10-19X=203; 20+X=0;
gi|224466365|gb|CP000857.1|	BEDTools	misc_feature	781751	783065	3.20	.	.	length=1315; segments=62; gaps=52; 1-2X=396; 3-4X=282; 5-9X=576; 10-19X=9; 20+X=0;
gi|224466365|gb|CP000857.1|	BEDTools	misc_feature	783125	783896	4.36	.	.	length=772; segments=47; gaps=16; 1-2X=158; 3-4X=177; 5-9X=377; 10-19X=9; 20+X=35;
gi|224466365|gb|CP000857.1|	BEDTools	misc_feature	784232	785066	4.55	.	.	length=835; segments=51; gaps=0; 1-2X=227; 3-4X=145; 5-9X=298; 10-19X=165; 20+X=0;
gi|224466365|gb|CP000857.1|	BEDTools	misc_feature	785350	785807	3.61	.	.	length=458; segments=27; gaps=5; 1-2X=180; 3-4X=108; 5-9X=100; 10-19X=65; 20+X=0;
gi|224466365|gb|CP000857.1|	BEDTools	misc_feature	787503	788691	5.25	.	.	length=1189; segments=98; gaps=50; 1-2X=144; 3-4X=156; 5-9X=556; 10-19X=281; 20+X=2;
gi|224466365|gb|CP000857.1|	BEDTools	misc_feature	789005	789675	6.05	.	.	length=671; segments=60; gaps=0; 1-2X=40; 3-4X=110; 5-9X=342; 10-19X=160; 20+X=19;
gi|224466365|gb|CP000857.1|	BEDTools	misc_feature	789839	790356	4.04	.	.	length=518; segments=36; gaps=0; 1-2X=128; 3-4X=99; 5-9X=248; 10-19X=43; 20+X=0;
gi|224466365|gb|CP000857.1|	BEDTools	misc_feature	791004	792156	3.99	.	.	length=1153; segments=69; gaps=13; 1-2X=220; 3-4X=267; 5-9X=591; 10-19X=62; 20+X=0;
gi|224466365|gb|CP000857.1|	BEDTools	misc_feature	794091	794525	3.51	.	.	length=435; segments=29; gaps=0; 1-2X=122; 3-4X=81; 5-9X=232; 10-19X=0; 20+X=0;
gi|224466365|gb|CP000857.1|	BEDTools	misc_feature	794735	795962	5.47	.	.	length=1228; segments=88; gaps=19; 1-2X=108; 3-4X=217; 5-9X=689; 10-19X=139; 20+X=56;
gi|224466365|gb|CP000857.1|	BEDTools	misc_feature	796153	797246	10.66	.	.	length=1094; segments=158; gaps=7; 1-2X=57; 3-4X=70; 5-9X=270; 10-19X=376; 20+X=314;
gi|224466365|gb|CP000857.1|	BEDTools	misc_feature	801181	801534	4.85	.	.	length=354; segments=23; gaps=0; 1-2X=133; 3-4X=0; 5-9X=125; 10-19X=96; 20+X=0;
gi|224466365|gb|CP000857.1|	BEDTools	misc_feature	813769	814437	7.50	.	.	length=669; segments=69; gaps=0; 1-2X=10; 3-4X=15; 5-9X=295; 10-19X=349; 20+X=0;
gi|224466365|gb|CP000857.1|	BEDTools	misc_feature	817650	818636	3.82	.	.	length=987; segments=57; gaps=22; 1-2X=339; 3-4X=257; 5-9X=216; 10-19X=148; 20+X=5;
gi|224466365|gb|CP000857.1|	BEDTools	misc_feature	837798	838235	3.87	.	.	length=438; segments=25; gaps=0; 1-2X=63; 3-4X=175; 5-9X=179; 10-19X=21; 20+X=0;
gi|224466365|gb|CP000857.1|	BEDTools	misc_feature	841585	842049	4.09	.	.	length=465; segments=26; gaps=0; 1-2X=143; 3-4X=108; 5-9X=141; 10-19X=73; 20+X=0;
gi|224466365|gb|CP000857.1|	BEDTools	misc_feature	842993	843459	4.57	.	.	length=467; segments=24; gaps=0; 1-2X=169; 3-4X=42; 5-9X=144; 10-19X=112; 20+X=0;
gi|224466365|gb|CP000857.1|	BEDTools	misc_feature	857172	857506	2.61	.	.	length=335; segments=10; gaps=4; 1-2X=118; 3-4X=155; 5-9X=58; 10-19X=0; 20+X=0;
gi|224466365|gb|CP000857.1|	BEDTools	misc_feature	862618	862971	3.50	.	.	length=354; segments=20; gaps=0; 1-2X=94; 3-4X=78; 5-9X=182; 10-19X=0; 20+X=0;
gi|224466365|gb|CP000857.1|	BEDTools	misc_feature	863285	863925	3.65	.	.	length=641; segments=41; gaps=17; 1-2X=238; 3-4X=103; 5-9X=208; 10-19X=75; 20+X=0;
gi|224466365|gb|CP000857.1|	BEDTools	misc_feature	881492	881837	2.73	.	.	length=346; segments=13; gaps=0; 1-2X=102; 3-4X=188; 5-9X=56; 10-19X=0; 20+X=0;
gi|224466365|gb|CP000857.1|	BEDTools	misc_feature	882697	883407	4.24	.	.	length=711; segments=44; gaps=15; 1-2X=204; 3-4X=97; 5-9X=286; 10-19X=109; 20+X=0;
gi|224466365|gb|CP000857.1|	BEDTools	misc_feature	887677	887987	4.21	.	.	length=311; segments=16; gaps=0; 1-2X=60; 3-4X=3; 5-9X=248; 10-19X=0; 20+X=0;
gi|224466365|gb|CP000857.1|	BEDTools	misc_feature	899318	899705	4.46	.	.	length=388; segments=23; gaps=0; 1-2X=87; 3-4X=76; 5-9X=167; 10-19X=58; 20+X=0;
gi|224466365|gb|CP000857.1|	BEDTools	misc_feature	911993	912315	1.92	.	.	length=323; segments=11; gaps=0; 1-2X=191; 3-4X=115; 5-9X=17; 10-19X=0; 20+X=0;
gi|224466365|gb|CP000857.1|	BEDTools	misc_feature	957123	957456	2.41	.	.	length=334; segments=14; gaps=0; 1-2X=169; 3-4X=94; 5-9X=71; 10-19X=0; 20+X=0;
gi|224466365|gb|CP000857.1|	BEDTools	misc_feature	976594	977117	3.40	.	.	length=524; segments=29; gaps=2; 1-2X=145; 3-4X=125; 5-9X=252; 10-19X=0; 20+X=0;
gi|224466365|gb|CP000857.1|	BEDTools	misc_feature	984680	984980	4.04	.	.	length=301; segments=15; gaps=0; 1-2X=40; 3-4X=64; 5-9X=197; 10-19X=0; 20+X=0;
gi|224466365|gb|CP000857.1|	BEDTools	misc_feature	985254	985911	5.81	.	.	length=658; segments=52; gaps=0; 1-2X=30; 3-4X=130; 5-9X=315; 10-19X=183; 20+X=0;
gi|224466365|gb|CP000857.1|	BEDTools	misc_feature	987189	987919	5.69	.	.	length=731; segments=50; gaps=4; 1-2X=46; 3-4X=269; 5-9X=227; 10-19X=153; 20+X=32;
gi|224466365|gb|CP000857.1|	BEDTools	misc_feature	992194	992497	6.40	.	.	length=304; segments=21; gaps=0; 1-2X=0; 3-4X=57; 5-9X=139; 10-19X=108; 20+X=0;
gi|224466365|gb|CP000857.1|	BEDTools	misc_feature	998355	998970	4.92	.	.	length=616; segments=37; gaps=0; 1-2X=86; 3-4X=110; 5-9X=317; 10-19X=103; 20+X=0;
gi|224466365|gb|CP000857.1|	BEDTools	misc_feature	1005659	1006069	4.86	.	.	length=411; segments=33; gaps=0; 1-2X=9; 3-4X=85; 5-9X=287; 10-19X=30; 20+X=0;
gi|224466365|gb|CP000857.1|	BEDTools	misc_feature	1006094	1006563	3.45	.	.	length=470; segments=28; gaps=0; 1-2X=189; 3-4X=66; 5-9X=183; 10-19X=32; 20+X=0;
gi|224466365|gb|CP000857.1|	BEDTools	misc_feature	1009409	1010038	3.44	.	.	length=630; segments=33; gaps=22; 1-2X=263; 3-4X=99; 5-9X=170; 10-19X=76; 20+X=0;
gi|224466365|gb|CP000857.1|	BEDTools	misc_feature	1016921	1017351	12.47	.	.	length=431; segments=47; gaps=0; 1-2X=12; 3-4X=92; 5-9X=5; 10-19X=138; 20+X=184;
gi|224466365|gb|CP000857.1|	BEDTools	misc_feature	1017543	1019885	8.73	.	.	length=2343; segments=248; gaps=27; 1-2X=83; 3-4X=41; 5-9X=618; 10-19X=1431; 20+X=143;
gi|224466365|gb|CP000857.1|	BEDTools	misc_feature	1020029	1020360	12.43	.	.	length=332; segments=38; gaps=0; 1-2X=0; 3-4X=1; 5-9X=63; 10-19X=155; 20+X=113;
gi|224466365|gb|CP000857.1|	BEDTools	misc_feature	1027453	1029820	7.25	.	.	length=2368; segments=242; gaps=4; 1-2X=180; 3-4X=348; 5-9X=799; 10-19X=880; 20+X=157;
gi|224466365|gb|CP000857.1|	BEDTools	misc_feature	1041365	1041789	3.33	.	.	length=425; segments=24; gaps=0; 1-2X=75; 3-4X=205; 5-9X=145; 10-19X=0; 20+X=0;
gi|224466365|gb|CP000857.1|	BEDTools	misc_feature	1042163	1043017	4.98	.	.	length=855; segments=53; gaps=20; 1-2X=161; 3-4X=170; 5-9X=382; 10-19X=76; 20+X=46;
gi|224466365|gb|CP000857.1|	BEDTools	misc_feature	1043314	1043718	1.69	.	.	length=405; segments=15; gaps=0; 1-2X=265; 3-4X=140; 5-9X=0; 10-19X=0; 20+X=0;
gi|224466365|gb|CP000857.1|	BEDTools	misc_feature	1046716	1047058	4.48	.	.	length=343; segments=20; gaps=0; 1-2X=86; 3-4X=154; 5-9X=8; 10-19X=95; 20+X=0;
gi|224466365|gb|CP000857.1|	BEDTools	misc_feature	1050611	1051029	6.48	.	.	length=419; segments=29; gaps=0; 1-2X=77; 3-4X=66; 5-9X=148; 10-19X=86; 20+X=42;
gi|224466365|gb|CP000857.1|	BEDTools	misc_feature	1055186	1055769	5.76	.	.	length=584; segments=39; gaps=2; 1-2X=104; 3-4X=82; 5-9X=189; 10-19X=207; 20+X=0;
gi|224466365|gb|CP000857.1|	BEDTools	misc_feature	1061023	1061333	5.24	.	.	length=311; segments=18; gaps=0; 1-2X=0; 3-4X=105; 5-9X=149; 10-19X=57; 20+X=0;
gi|224466365|gb|CP000857.1|	BEDTools	misc_feature	1109927	1110339	5.00	.	.	length=413; segments=32; gaps=0; 1-2X=110; 3-4X=12; 5-9X=198; 10-19X=93; 20+X=0;
gi|224466365|gb|CP000857.1|	BEDTools	misc_feature	1110371	1110855	4.74	.	.	length=485; segments=32; gaps=8; 1-2X=104; 3-4X=102; 5-9X=164; 10-19X=107; 20+X=0;
gi|224466365|gb|CP000857.1|	BEDTools	misc_feature	1110931	1111702	4.86	.	.	length=772; segments=57; gaps=25; 1-2X=219; 3-4X=41; 5-9X=292; 10-19X=195; 20+X=0;
gi|224466365|gb|CP000857.1|	BEDTools	misc_feature	1112305	1112604	3.91	.	.	length=300; segments=16; gaps=0; 1-2X=101; 3-4X=47; 5-9X=118; 10-19X=34; 20+X=0;
gi|224466365|gb|CP000857.1|	BEDTools	misc_feature	1124255	1124818	3.95	.	.	length=564; segments=29; gaps=28; 1-2X=157; 3-4X=140; 5-9X=148; 10-19X=91; 20+X=0;
gi|224466365|gb|CP000857.1|	BEDTools	misc_feature	1125329	1125630	3.40	.	.	length=302; segments=14; gaps=0; 1-2X=106; 3-4X=29; 5-9X=167; 10-19X=0; 20+X=0;
gi|224466365|gb|CP000857.1|	BEDTools	misc_feature	1125656	1125972	9.05	.	.	length=317; segments=34; gaps=0; 1-2X=3; 3-4X=9; 5-9X=42; 10-19X=263; 20+X=0;
gi|224466365|gb|CP000857.1|	BEDTools	misc_feature	1134100	1134466	3.90	.	.	length=367; segments=16; gaps=6; 1-2X=112; 3-4X=91; 5-9X=107; 10-19X=51; 20+X=0;
gi|224466365|gb|CP000857.1|	BEDTools	misc_feature	1135684	1135998	3.67	.	.	length=315; segments=12; gaps=0; 1-2X=69; 3-4X=136; 5-9X=84; 10-19X=26; 20+X=0;
gi|224466365|gb|CP000857.1|	BEDTools	misc_feature	1140254	1140830	2.87	.	.	length=577; segments=31; gaps=0; 1-2X=253; 3-4X=196; 5-9X=93; 10-19X=35; 20+X=0;
gi|224466365|gb|CP000857.1|	BEDTools	misc_feature	1150127	1151294	5.83	.	.	length=1168; segments=88; gaps=13; 1-2X=222; 3-4X=197; 5-9X=397; 10-19X=277; 20+X=62;
gi|224466365|gb|CP000857.1|	BEDTools	misc_feature	1152497	1153329	6.76	.	.	length=833; segments=65; gaps=0; 1-2X=160; 3-4X=103; 5-9X=128; 10-19X=432; 20+X=10;
gi|224466365|gb|CP000857.1|	BEDTools	misc_feature	1153604	1154545	5.62	.	.	length=942; segments=61; gaps=0; 1-2X=144; 3-4X=141; 5-9X=390; 10-19X=256; 20+X=11;
gi|224466365|gb|CP000857.1|	BEDTools	misc_feature	1154732	1155400	3.72	.	.	length=669; segments=39; gaps=15; 1-2X=167; 3-4X=141; 5-9X=312; 10-19X=34; 20+X=0;
gi|224466365|gb|CP000857.1|	BEDTools	misc_feature	1156744	1157258	3.43	.	.	length=515; segments=26; gaps=4; 1-2X=129; 3-4X=136; 5-9X=246; 10-19X=0; 20+X=0;
gi|224466365|gb|CP000857.1|	BEDTools	misc_feature	1174737	1175179	2.19	.	.	length=443; segments=15; gaps=0; 1-2X=224; 3-4X=174; 5-9X=45; 10-19X=0; 20+X=0;
gi|224466365|gb|CP000857.1|	BEDTools	misc_feature	1175245	1176379	4.56	.	.	length=1135; segments=77; gaps=0; 1-2X=88; 3-4X=302; 5-9X=653; 10-19X=92; 20+X=0;
gi|224466365|gb|CP000857.1|	BEDTools	misc_feature	1177588	1179767	6.38	.	.	length=2180; segments=171; gaps=44; 1-2X=382; 3-4X=177; 5-9X=723; 10-19X=769; 20+X=85;
gi|224466365|gb|CP000857.1|	BEDTools	misc_feature	1182253	1182823	4.17	.	.	length=571; segments=38; gaps=0; 1-2X=80; 3-4X=98; 5-9X=385; 10-19X=8; 20+X=0;
gi|224466365|gb|CP000857.1|	BEDTools	misc_feature	1207913	1209012	5.69	.	.	length=1100; segments=96; gaps=8; 1-2X=139; 3-4X=200; 5-9X=401; 10-19X=352; 20+X=0;
gi|224466365|gb|CP000857.1|	BEDTools	misc_feature	1209332	1211269	5.67	.	.	length=1938; segments=177; gaps=0; 1-2X=291; 3-4X=239; 5-9X=834; 10-19X=566; 20+X=8;
gi|224466365|gb|CP000857.1|	BEDTools	misc_feature	1224204	1224556	4.45	.	.	length=353; segments=26; gaps=0; 1-2X=14; 3-4X=81; 5-9X=253; 10-19X=5; 20+X=0;
gi|224466365|gb|CP000857.1|	BEDTools	misc_feature	1224880	1225569	3.37	.	.	length=690; segments=30; gaps=17; 1-2X=268; 3-4X=158; 5-9X=177; 10-19X=70; 20+X=0;
gi|224466365|gb|CP000857.1|	BEDTools	misc_feature	1235060	1235411	3.46	.	.	length=352; segments=20; gaps=0; 1-2X=128; 3-4X=15; 5-9X=209; 10-19X=0; 20+X=0;
gi|224466365|gb|CP000857.1|	BEDTools	misc_feature	1236328	1236800	3.75	.	.	length=473; segments=25; gaps=0; 1-2X=137; 3-4X=120; 5-9X=177; 10-19X=39; 20+X=0;
gi|224466365|gb|CP000857.1|	BEDTools	misc_feature	1238110	1238532	8.06	.	.	length=423; segments=35; gaps=0; 1-2X=31; 3-4X=18; 5-9X=193; 10-19X=126; 20+X=55;
gi|224466365|gb|CP000857.1|	BEDTools	misc_feature	1241906	1242381	3.64	.	.	length=476; segments=25; gaps=0; 1-2X=143; 3-4X=123; 5-9X=176; 10-19X=34; 20+X=0;
gi|224466365|gb|CP000857.1|	BEDTools	misc_feature	1245868	1246387	2.58	.	.	length=520; segments=18; gaps=0; 1-2X=192; 3-4X=245; 5-9X=83; 10-19X=0; 20+X=0;
gi|224466365|gb|CP000857.1|	BEDTools	misc_feature	1259913	1260345	3.63	.	.	length=433; segments=24; gaps=0; 1-2X=52; 3-4X=193; 5-9X=188; 10-19X=0; 20+X=0;
gi|224466365|gb|CP000857.1|	BEDTools	misc_feature	1266362	1267001	3.09	.	.	length=640; segments=32; gaps=16; 1-2X=223; 3-4X=125; 5-9X=276; 10-19X=0; 20+X=0;
gi|224466365|gb|CP000857.1|	BEDTools	misc_feature	1268978	1269475	5.10	.	.	length=498; segments=31; gaps=0; 1-2X=118; 3-4X=28; 5-9X=236; 10-19X=116; 20+X=0;
gi|224466365|gb|CP000857.1|	BEDTools	misc_feature	1269936	1270423	5.89	.	.	length=488; segments=44; gaps=0; 1-2X=74; 3-4X=34; 5-9X=220; 10-19X=160; 20+X=0;
gi|224466365|gb|CP000857.1|	BEDTools	misc_feature	1271534	1273000	4.84	.	.	length=1467; segments=99; gaps=1; 1-2X=148; 3-4X=428; 5-9X=646; 10-19X=244; 20+X=0;
gi|224466365|gb|CP000857.1|	BEDTools	misc_feature	1273630	1273943	3.20	.	.	length=314; segments=16; gaps=0; 1-2X=90; 3-4X=103; 5-9X=121; 10-19X=0; 20+X=0;
gi|224466365|gb|CP000857.1|	BEDTools	misc_feature	1280843	1281433	3.09	.	.	length=591; segments=24; gaps=8; 1-2X=215; 3-4X=177; 5-9X=166; 10-19X=25; 20+X=0;
gi|224466365|gb|CP000857.1|	BEDTools	misc_feature	1282540	1282891	3.78	.	.	length=352; segments=14; gaps=0; 1-2X=122; 3-4X=8; 5-9X=207; 10-19X=15; 20+X=0;
gi|224466365|gb|CP000857.1|	BEDTools	misc_feature	1282949	1283527	2.51	.	.	length=579; segments=23; gaps=0; 1-2X=281; 3-4X=158; 5-9X=140; 10-19X=0; 20+X=0;
gi|224466365|gb|CP000857.1|	BEDTools	misc_feature	1284237	1286429	4.27	.	.	length=2193; segments=140; gaps=100; 1-2X=416; 3-4X=484; 5-9X=887; 10-19X=306; 20+X=0;
gi|224466365|gb|CP000857.1|	BEDTools	misc_feature	1291903	1295099	7.54	.	.	length=3197; segments=308; gaps=148; 1-2X=170; 3-4X=355; 5-9X=975; 10-19X=1300; 20+X=249;
gi|224466365|gb|CP000857.1|	BEDTools	misc_feature	1295469	1295899	4.87	.	.	length=431; segments=24; gaps=0; 1-2X=150; 3-4X=81; 5-9X=59; 10-19X=141; 20+X=0;
gi|224466365|gb|CP000857.1|	BEDTools	misc_feature	1297010	1297314	7.04	.	.	length=305; segments=26; gaps=0; 1-2X=27; 3-4X=53; 5-9X=72; 10-19X=146; 20+X=7;
gi|224466365|gb|CP000857.1|	BEDTools	misc_feature	1307184	1307497	3.42	.	.	length=314; segments=21; gaps=0; 1-2X=93; 3-4X=62; 5-9X=159; 10-19X=0; 20+X=0;
gi|224466365|gb|CP000857.1|	BEDTools	misc_feature	1313650	1314038	3.76	.	.	length=389; segments=18; gaps=0; 1-2X=126; 3-4X=40; 5-9X=203; 10-19X=20; 20+X=0;
gi|224466365|gb|CP000857.1|	BEDTools	misc_feature	1375595	1375964	2.50	.	.	length=370; segments=14; gaps=0; 1-2X=180; 3-4X=103; 5-9X=87; 10-19X=0; 20+X=0;
gi|224466365|gb|CP000857.1|	BEDTools	misc_feature	1383542	1383861	5.36	.	.	length=320; segments=18; gaps=0; 1-2X=38; 3-4X=99; 5-9X=90; 10-19X=93; 20+X=0;
gi|224466365|gb|CP000857.1|	BEDTools	misc_feature	1385456	1385765	2.65	.	.	length=310; segments=14; gaps=12; 1-2X=158; 3-4X=19; 5-9X=121; 10-19X=0; 20+X=0;
gi|224466365|gb|CP000857.1|	BEDTools	misc_feature	1387218	1387747	2.90	.	.	length=530; segments=26; gaps=19; 1-2X=195; 3-4X=166; 5-9X=131; 10-19X=19; 20+X=0;
gi|224466365|gb|CP000857.1|	BEDTools	misc_feature	1390273	1390623	4.26	.	.	length=351; segments=13; gaps=0; 1-2X=101; 3-4X=120; 5-9X=53; 10-19X=77; 20+X=0;
gi|224466365|gb|CP000857.1|	BEDTools	misc_feature	1400325	1400895	6.07	.	.	length=571; segments=56; gaps=0; 1-2X=171; 3-4X=18; 5-9X=116; 10-19X=266; 20+X=0;
gi|224466365|gb|CP000857.1|	BEDTools	misc_feature	1400960	1401261	1.48	.	.	length=302; segments=6; gaps=8; 1-2X=217; 3-4X=77; 5-9X=0; 10-19X=0; 20+X=0;
gi|224466365|gb|CP000857.1|	BEDTools	misc_feature	1401398	1401715	2.82	.	.	length=318; segments=18; gaps=0; 1-2X=108; 3-4X=131; 5-9X=79; 10-19X=0; 20+X=0;
gi|224466365|gb|CP000857.1|	BEDTools	misc_feature	1403693	1404019	10.24	.	.	length=327; segments=31; gaps=0; 1-2X=20; 3-4X=11; 5-9X=53; 10-19X=183; 20+X=60;
gi|224466365|gb|CP000857.1|	BEDTools	misc_feature	1404165	1404628	7.02	.	.	length=464; segments=36; gaps=1; 1-2X=26; 3-4X=60; 5-9X=242; 10-19X=86; 20+X=49;
gi|224466365|gb|CP000857.1|	BEDTools	misc_feature	1428882	1429633	6.53	.	.	length=752; segments=86; gaps=4; 1-2X=124; 3-4X=103; 5-9X=182; 10-19X=321; 20+X=18;
gi|224466365|gb|CP000857.1|	BEDTools	misc_feature	1430404	1430842	6.09	.	.	length=439; segments=31; gaps=0; 1-2X=59; 3-4X=80; 5-9X=125; 10-19X=175; 20+X=0;
gi|224466365|gb|CP000857.1|	BEDTools	misc_feature	1430868	1432699	5.56	.	.	length=1832; segments=138; gaps=76; 1-2X=304; 3-4X=275; 5-9X=628; 10-19X=506; 20+X=43;
gi|224466365|gb|CP000857.1|	BEDTools	misc_feature	1437694	1438019	1.52	.	.	length=326; segments=6; gaps=7; 1-2X=230; 3-4X=89; 5-9X=0; 10-19X=0; 20+X=0;
gi|224466365|gb|CP000857.1|	BEDTools	misc_feature	1440513	1442680	6.11	.	.	length=2168; segments=173; gaps=52; 1-2X=228; 3-4X=289; 5-9X=878; 10-19X=666; 20+X=55;
gi|224466365|gb|CP000857.1|	BEDTools	misc_feature	1442775	1443111	3.91	.	.	length=337; segments=18; gaps=0; 1-2X=33; 3-4X=118; 5-9X=186; 10-19X=0; 20+X=0;
gi|224466365|gb|CP000857.1|	BEDTools	misc_feature	1443444	1444724	5.24	.	.	length=1281; segments=101; gaps=33; 1-2X=192; 3-4X=202; 5-9X=524; 10-19X=330; 20+X=0;
gi|224466365|gb|CP000857.1|	BEDTools	misc_feature	1445104	1445432	6.91	.	.	length=329; segments=40; gaps=0; 1-2X=34; 3-4X=47; 5-9X=76; 10-19X=172; 20+X=0;
gi|224466365|gb|CP000857.1|	BEDTools	misc_feature	1445595	1447004	6.49	.	.	length=1410; segments=124; gaps=14; 1-2X=81; 3-4X=186; 5-9X=557; 10-19X=572; 20+X=0;
gi|224466365|gb|CP000857.1|	BEDTools	misc_feature	1448258	1449489	5.65	.	.	length=1232; segments=93; gaps=16; 1-2X=190; 3-4X=185; 5-9X=439; 10-19X=402; 20+X=0;
gi|224466365|gb|CP000857.1|	BEDTools	misc_feature	1449566	1452166	4.16	.	.	length=2601; segments=144; gaps=115; 1-2X=532; 3-4X=618; 5-9X=984; 10-19X=352; 20+X=0;
gi|224466365|gb|CP000857.1|	BEDTools	misc_feature	1452881	1453528	3.88	.	.	length=648; segments=38; gaps=19; 1-2X=162; 3-4X=85; 5-9X=344; 10-19X=38; 20+X=0;
gi|224466365|gb|CP000857.1|	BEDTools	misc_feature	1453550	1453959	4.52	.	.	length=410; segments=25; gaps=0; 1-2X=81; 3-4X=49; 5-9X=235; 10-19X=45; 20+X=0;
gi|224466365|gb|CP000857.1|	BEDTools	misc_feature	1454069	1454970	3.00	.	.	length=902; segments=48; gaps=16; 1-2X=268; 3-4X=327; 5-9X=291; 10-19X=0; 20+X=0;
gi|224466365|gb|CP000857.1|	BEDTools	misc_feature	1455024	1455446	5.45	.	.	length=423; segments=30; gaps=0; 1-2X=17; 3-4X=85; 5-9X=235; 10-19X=86; 20+X=0;
gi|224466365|gb|CP000857.1|	BEDTools	misc_feature	1465798	1466524	3.18	.	.	length=727; segments=39; gaps=2; 1-2X=302; 3-4X=157; 5-9X=224; 10-19X=42; 20+X=0;
gi|224466365|gb|CP000857.1|	BEDTools	misc_feature	1481442	1481758	2.91	.	.	length=317; segments=11; gaps=12; 1-2X=105; 3-4X=92; 5-9X=108; 10-19X=0; 20+X=0;
gi|224466365|gb|CP000857.1|	BEDTools	misc_feature	1490604	1490983	1.83	.	.	length=380; segments=13; gaps=14; 1-2X=202; 3-4X=164; 5-9X=0; 10-19X=0; 20+X=0;
gi|224466365|gb|CP000857.1|	BEDTools	misc_feature	1491260	1491668	3.46	.	.	length=409; segments=25; gaps=0; 1-2X=107; 3-4X=111; 5-9X=187; 10-19X=4; 20+X=0;
gi|224466365|gb|CP000857.1|	BEDTools	misc_feature	1492198	1492584	3.24	.	.	length=387; segments=21; gaps=0; 1-2X=75; 3-4X=191; 5-9X=121; 10-19X=0; 20+X=0;
gi|224466365|gb|CP000857.1|	BEDTools	misc_feature	1495281	1495608	3.61	.	.	length=328; segments=16; gaps=0; 1-2X=70; 3-4X=101; 5-9X=152; 10-19X=5; 20+X=0;
gi|224466365|gb|CP000857.1|	BEDTools	misc_feature	1495772	1496154	2.54	.	.	length=383; segments=12; gaps=13; 1-2X=209; 3-4X=21; 5-9X=140; 10-19X=0; 20+X=0;
gi|224466365|gb|CP000857.1|	BEDTools	misc_feature	1496231	1496547	4.84	.	.	length=317; segments=24; gaps=0; 1-2X=61; 3-4X=41; 5-9X=160; 10-19X=55; 20+X=0;
gi|224466365|gb|CP000857.1|	BEDTools	misc_feature	1496784	1497190	4.25	.	.	length=407; segments=28; gaps=9; 1-2X=55; 3-4X=85; 5-9X=232; 10-19X=26; 20+X=0;
gi|224466365|gb|CP000857.1|	BEDTools	misc_feature	1497206	1497514	2.53	.	.	length=309; segments=14; gaps=0; 1-2X=140; 3-4X=102; 5-9X=67; 10-19X=0; 20+X=0;
gi|224466365|gb|CP000857.1|	BEDTools	misc_feature	1497534	1498903	3.53	.	.	length=1370; segments=75; gaps=37; 1-2X=545; 3-4X=165; 5-9X=486; 10-19X=137; 20+X=0;
gi|224466365|gb|CP000857.1|	BEDTools	misc_feature	1503931	1505130	5.60	.	.	length=1200; segments=97; gaps=17; 1-2X=154; 3-4X=162; 5-9X=567; 10-19X=275; 20+X=25;
gi|224466365|gb|CP000857.1|	BEDTools	misc_feature	1505224	1505892	4.41	.	.	length=669; segments=45; gaps=15; 1-2X=137; 3-4X=139; 5-9X=277; 10-19X=101; 20+X=0;
gi|224466365|gb|CP000857.1|	BEDTools	misc_feature	1510114	1510894	2.95	.	.	length=781; segments=29; gaps=29; 1-2X=197; 3-4X=333; 5-9X=222; 10-19X=0; 20+X=0;
gi|224466365|gb|CP000857.1|	BEDTools	misc_feature	1513579	1514003	5.73	.	.	length=425; segments=30; gaps=0; 1-2X=55; 3-4X=75; 5-9X=159; 10-19X=136; 20+X=0;
gi|224466365|gb|CP000857.1|	BEDTools	misc_feature	1521645	1521987	4.35	.	.	length=343; segments=17; gaps=0; 1-2X=118; 3-4X=63; 5-9X=87; 10-19X=75; 20+X=0;
gi|224466365|gb|CP000857.1|	BEDTools	misc_feature	1523259	1524041	3.00	.	.	length=783; segments=39; gaps=26; 1-2X=180; 3-4X=358; 5-9X=219; 10-19X=0; 20+X=0;
gi|224466365|gb|CP000857.1|	BEDTools	misc_feature	1524295	1524683	4.36	.	.	length=389; segments=30; gaps=0; 1-2X=14; 3-4X=112; 5-9X=257; 10-19X=6; 20+X=0;
gi|224466365|gb|CP000857.1|	BEDTools	misc_feature	1525563	1525975	3.88	.	.	length=413; segments=33; gaps=2; 1-2X=61; 3-4X=104; 5-9X=246; 10-19X=0; 20+X=0;
gi|224466365|gb|CP000857.1|	BEDTools	misc_feature	1526000	1526370	5.46	.	.	length=371; segments=29; gaps=0; 1-2X=90; 3-4X=28; 5-9X=136; 10-19X=117; 20+X=0;
gi|224466365|gb|CP000857.1|	BEDTools	misc_feature	1541814	1542134	5.13	.	.	length=321; segments=23; gaps=0; 1-2X=68; 3-4X=20; 5-9X=162; 10-19X=71; 20+X=0;
gi|224466365|gb|CP000857.1|	BEDTools	misc_feature	1542179	1542672	2.79	.	.	length=494; segments=20; gaps=7; 1-2X=313; 3-4X=68; 5-9X=40; 10-19X=66; 20+X=0;
gi|224466365|gb|CP000857.1|	BEDTools	misc_feature	1543944	1544399	8.30	.	.	length=456; segments=37; gaps=0; 1-2X=3; 3-4X=96; 5-9X=109; 10-19X=201; 20+X=47;
gi|224466365|gb|CP000857.1|	BEDTools	misc_feature	1545349	1545851	2.37	.	.	length=503; segments=22; gaps=13; 1-2X=205; 3-4X=218; 5-9X=67; 10-19X=0; 20+X=0;
gi|224466365|gb|CP000857.1|	BEDTools	misc_feature	1564267	1564618	4.40	.	.	length=352; segments=24; gaps=0; 1-2X=78; 3-4X=85; 5-9X=135; 10-19X=54; 20+X=0;
gi|224466365|gb|CP000857.1|	BEDTools	misc_feature	1564641	1565164	2.24	.	.	length=524; segments=23; gaps=0; 1-2X=200; 3-4X=324; 5-9X=0; 10-19X=0; 20+X=0;
gi|224466365|gb|CP000857.1|	BEDTools	misc_feature	1566119	1566531	4.13	.	.	length=413; segments=22; gaps=15; 1-2X=92; 3-4X=35; 5-9X=240; 10-19X=31; 20+X=0;
gi|224466365|gb|CP000857.1|	BEDTools	misc_feature	1570247	1571084	4.30	.	.	length=838; segments=41; gaps=28; 1-2X=118; 3-4X=228; 5-9X=368; 10-19X=96; 20+X=0;
gi|224466365|gb|CP000857.1|	BEDTools	misc_feature	1584450	1584848	5.41	.	.	length=399; segments=28; gaps=0; 1-2X=16; 3-4X=131; 5-9X=154; 10-19X=98; 20+X=0;
gi|224466365|gb|CP000857.1|	BEDTools	misc_feature	1607670	1608158	1.80	.	.	length=489; segments=19; gaps=0; 1-2X=342; 3-4X=99; 5-9X=48; 10-19X=0; 20+X=0;
gi|224466365|gb|CP000857.1|	BEDTools	misc_feature	1608218	1608518	1.79	.	.	length=301; segments=11; gaps=0; 1-2X=182; 3-4X=119; 5-9X=0; 10-19X=0; 20+X=0;
gi|224466365|gb|CP000857.1|	BEDTools	misc_feature	1620170	1620608	3.24	.	.	length=439; segments=22; gaps=0; 1-2X=105; 3-4X=177; 5-9X=157; 10-19X=0; 20+X=0;
gi|224466365|gb|CP000857.1|	BEDTools	misc_feature	1633560	1633895	2.04	.	.	length=336; segments=13; gaps=0; 1-2X=191; 3-4X=115; 5-9X=30; 10-19X=0; 20+X=0;
gi|224466365|gb|CP000857.1|	BEDTools	misc_feature	1639475	1640209	2.84	.	.	length=735; segments=34; gaps=19; 1-2X=354; 3-4X=241; 5-9X=40; 10-19X=81; 20+X=0;
gi|224466365|gb|CP000857.1|	BEDTools	misc_feature	1662374	1662687	5.21	.	.	length=314; segments=18; gaps=0; 1-2X=47; 3-4X=38; 5-9X=163; 10-19X=66; 20+X=0;
gi|224466365|gb|CP000857.1|	BEDTools	misc_feature	1673055	1673495	2.58	.	.	length=441; segments=15; gaps=22; 1-2X=211; 3-4X=56; 5-9X=152; 10-19X=0; 20+X=0;
gi|224466365|gb|CP000857.1|	BEDTools	misc_feature	1677938	1678256	3.07	.	.	length=319; segments=17; gaps=0; 1-2X=107; 3-4X=94; 5-9X=118; 10-19X=0; 20+X=0;
gi|224466365|gb|CP000857.1|	BEDTools	misc_feature	1680585	1680932	1.82	.	.	length=348; segments=12; gaps=0; 1-2X=226; 3-4X=101; 5-9X=21; 10-19X=0; 20+X=0;
gi|224466365|gb|CP000857.1|	BEDTools	misc_feature	1687136	1687716	3.24	.	.	length=581; segments=35; gaps=7; 1-2X=154; 3-4X=186; 5-9X=234; 10-19X=0; 20+X=0;
gi|224466365|gb|CP000857.1|	BEDTools	misc_feature	1688674	1689057	2.46	.	.	length=384; segments=11; gaps=16; 1-2X=181; 3-4X=86; 5-9X=101; 10-19X=0; 20+X=0;
gi|224466365|gb|CP000857.1|	BEDTools	misc_feature	1693559	1693994	3.74	.	.	length=436; segments=26; gaps=0; 1-2X=188; 3-4X=48; 5-9X=140; 10-19X=60; 20+X=0;
gi|224466365|gb|CP000857.1|	BEDTools	misc_feature	1694771	1695166	3.91	.	.	length=396; segments=24; gaps=0; 1-2X=82; 3-4X=221; 5-9X=25; 10-19X=68; 20+X=0;
gi|224466365|gb|CP000857.1|	BEDTools	misc_feature	1700790	1701171	4.35	.	.	length=382; segments=23; gaps=0; 1-2X=69; 3-4X=133; 5-9X=121; 10-19X=59; 20+X=0;
gi|224466365|gb|CP000857.1|	BEDTools	misc_feature	1711122	1711612	5.83	.	.	length=491; segments=46; gaps=16; 1-2X=127; 3-4X=10; 5-9X=135; 10-19X=203; 20+X=0;
gi|224466365|gb|CP000857.1|	BEDTools	misc_feature	1711632	1712034	3.93	.	.	length=403; segments=23; gaps=0; 1-2X=164; 3-4X=85; 5-9X=75; 10-19X=79; 20+X=0;
gi|224466365|gb|CP000857.1|	BEDTools	misc_feature	1715724	1716091	4.56	.	.	length=368; segments=19; gaps=0; 1-2X=30; 3-4X=91; 5-9X=219; 10-19X=28; 20+X=0;
gi|224466365|gb|CP000857.1|	BEDTools	misc_feature	1717234	1717651	5.60	.	.	length=418; segments=30; gaps=0; 1-2X=48; 3-4X=12; 5-9X=265; 10-19X=93; 20+X=0;
gi|224466365|gb|CP000857.1|	BEDTools	misc_feature	1719546	1719959	3.96	.	.	length=414; segments=21; gaps=0; 1-2X=30; 3-4X=155; 5-9X=229; 10-19X=0; 20+X=0;
gi|224466365|gb|CP000857.1|	BEDTools	misc_feature	1724549	1724931	6.16	.	.	length=383; segments=36; gaps=0; 1-2X=11; 3-4X=86; 5-9X=154; 10-19X=132; 20+X=0;
gi|224466365|gb|CP000857.1|	BEDTools	misc_feature	1725477	1726038	2.40	.	.	length=562; segments=25; gaps=0; 1-2X=289; 3-4X=154; 5-9X=119; 10-19X=0; 20+X=0;
gi|224466365|gb|CP000857.1|	BEDTools	misc_feature	1737913	1738256	3.95	.	.	length=344; segments=19; gaps=0; 1-2X=64; 3-4X=135; 5-9X=112; 10-19X=33; 20+X=0;
gi|224466365|gb|CP000857.1|	BEDTools	misc_feature	1811853	1812178	3.34	.	.	length=326; segments=18; gaps=0; 1-2X=64; 3-4X=142; 5-9X=120; 10-19X=0; 20+X=0;
gi|224466365|gb|CP000857.1|	BEDTools	misc_feature	1824704	1825054	2.51	.	.	length=351; segments=17; gaps=0; 1-2X=181; 3-4X=75; 5-9X=95; 10-19X=0; 20+X=0;
gi|224466365|gb|CP000857.1|	BEDTools	misc_feature	1833506	1833938	5.90	.	.	length=433; segments=29; gaps=0; 1-2X=57; 3-4X=22; 5-9X=222; 10-19X=132; 20+X=0;
gi|224466365|gb|CP000857.1|	BEDTools	misc_feature	1834352	1834938	4.01	.	.	length=587; segments=40; gaps=0; 1-2X=133; 3-4X=136; 5-9X=273; 10-19X=45; 20+X=0;
gi|224466365|gb|CP000857.1|	BEDTools	misc_feature	1858064	1858371	3.01	.	.	length=308; segments=17; gaps=0; 1-2X=100; 3-4X=106; 5-9X=102; 10-19X=0; 20+X=0;
gi|224466365|gb|CP000857.1|	BEDTools	misc_feature	1859903	1860422	3.63	.	.	length=520; segments=32; gaps=2; 1-2X=242; 3-4X=52; 5-9X=150; 10-19X=74; 20+X=0;
gi|224466365|gb|CP000857.1|	BEDTools	misc_feature	1866241	1866832	2.58	.	.	length=592; segments=25; gaps=0; 1-2X=187; 3-4X=343; 5-9X=62; 10-19X=0; 20+X=0;
gi|224466365|gb|CP000857.1|	BEDTools	misc_feature	1867195	1867602	4.25	.	.	length=408; segments=23; gaps=0; 1-2X=88; 3-4X=105; 5-9X=164; 10-19X=51; 20+X=0;
gi|224466365|gb|CP000857.1|	BEDTools	misc_feature	1870348	1870765	3.40	.	.	length=418; segments=26; gaps=0; 1-2X=81; 3-4X=172; 5-9X=165; 10-19X=0; 20+X=0;
gi|224466365|gb|CP000857.1|	BEDTools	misc_feature	1870906	1871542	3.90	.	.	length=637; segments=42; gaps=0; 1-2X=84; 3-4X=203; 5-9X=342; 10-19X=8; 20+X=0;
gi|224466365|gb|CP000857.1|	BEDTools	misc_feature	1873191	1873594	2.10	.	.	length=404; segments=13; gaps=17; 1-2X=157; 3-4X=230; 5-9X=0; 10-19X=0; 20+X=0;
gi|224466365|gb|CP000857.1|	BEDTools	misc_feature	1873607	1874063	3.00	.	.	length=457; segments=18; gaps=0; 1-2X=176; 3-4X=105; 5-9X=176; 10-19X=0; 20+X=0;
gi|224466365|gb|CP000857.1|	BEDTools	misc_feature	1883243	1883826	3.91	.	.	length=584; segments=35; gaps=0; 1-2X=151; 3-4X=113; 5-9X=281; 10-19X=39; 20+X=0;
gi|224466365|gb|CP000857.1|	BEDTools	misc_feature	1894059	1894362	1.58	.	.	length=304; segments=7; gaps=0; 1-2X=216; 3-4X=88; 5-9X=0; 10-19X=0; 20+X=0;
gi|224466365|gb|CP000857.1|	BEDTools	misc_feature	1932739	1933110	3.63	.	.	length=372; segments=24; gaps=0; 1-2X=117; 3-4X=71; 5-9X=164; 10-19X=20; 20+X=0;
gi|224466365|gb|CP000857.1|	BEDTools	misc_feature	1933416	1933789	5.24	.	.	length=374; segments=22; gaps=0; 1-2X=17; 3-4X=82; 5-9X=211; 10-19X=64; 20+X=0;
gi|224466365|gb|CP000857.1|	BEDTools	misc_feature	1940780	1941261	5.84	.	.	length=482; segments=29; gaps=0; 1-2X=4; 3-4X=107; 5-9X=244; 10-19X=127; 20+X=0;
gi|224466365|gb|CP000857.1|	BEDTools	misc_feature	1945796	1946208	3.55	.	.	length=413; segments=19; gaps=0; 1-2X=87; 3-4X=126; 5-9X=200; 10-19X=0; 20+X=0;
gi|224466365|gb|CP000857.1|	BEDTools	misc_feature	1946738	1947270	3.97	.	.	length=533; segments=22; gaps=13; 1-2X=189; 3-4X=78; 5-9X=167; 10-19X=86; 20+X=0;
gi|224466365|gb|CP000857.1|	BEDTools	misc_feature	1947903	1948621	7.50	.	.	length=719; segments=57; gaps=0; 1-2X=78; 3-4X=82; 5-9X=183; 10-19X=337; 20+X=39;
gi|224466365|gb|CP000857.1|	BEDTools	misc_feature	1949034	1949517	3.09	.	.	length=484; segments=25; gaps=0; 1-2X=190; 3-4X=99; 5-9X=188; 10-19X=7; 20+X=0;
gi|224466365|gb|CP000857.1|	BEDTools	misc_feature	1953168	1953576	5.02	.	.	length=409; segments=25; gaps=0; 1-2X=87; 3-4X=91; 5-9X=123; 10-19X=108; 20+X=0;
gi|224466365|gb|CP000857.1|	BEDTools	misc_feature	1956811	1957117	4.54	.	.	length=307; segments=18; gaps=0; 1-2X=37; 3-4X=104; 5-9X=123; 10-19X=43; 20+X=0;
gi|224466365|gb|CP000857.1|	BEDTools	misc_feature	1959769	1960132	2.49	.	.	length=364; segments=16; gaps=0; 1-2X=119; 3-4X=219; 5-9X=26; 10-19X=0; 20+X=0;
gi|224466365|gb|CP000857.1|	BEDTools	misc_feature	1962947	1963600	4.00	.	.	length=654; segments=27; gaps=10; 1-2X=219; 3-4X=140; 5-9X=174; 10-19X=111; 20+X=0;
gi|224466365|gb|CP000857.1|	BEDTools	misc_feature	1963796	1964353	4.04	.	.	length=558; segments=36; gaps=14; 1-2X=233; 3-4X=95; 5-9X=85; 10-19X=131; 20+X=0;
gi|224466365|gb|CP000857.1|	BEDTools	misc_feature	1986133	1986454	3.60	.	.	length=322; segments=15; gaps=0; 1-2X=181; 3-4X=53; 5-9X=12; 10-19X=76; 20+X=0;
gi|224466365|gb|CP000857.1|	BEDTools	misc_feature	1996680	1996987	3.01	.	.	length=308; segments=14; gaps=0; 1-2X=97; 3-4X=113; 5-9X=98; 10-19X=0; 20+X=0;
gi|224466365|gb|CP000857.1|	BEDTools	misc_feature	2000083	2001398	4.98	.	.	length=1316; segments=89; gaps=24; 1-2X=211; 3-4X=322; 5-9X=447; 10-19X=310; 20+X=2;
gi|224466365|gb|CP000857.1|	BEDTools	misc_feature	2001551	2001915	3.93	.	.	length=365; segments=17; gaps=10; 1-2X=107; 3-4X=13; 5-9X=212; 10-19X=23; 20+X=0;
gi|224466365|gb|CP000857.1|	BEDTools	misc_feature	2002417	2002717	6.63	.	.	length=301; segments=20; gaps=0; 1-2X=98; 3-4X=84; 5-9X=29; 10-19X=30; 20+X=60;
gi|224466365|gb|CP000857.1|	BEDTools	misc_feature	2004576	2005155	4.49	.	.	length=580; segments=33; gaps=7; 1-2X=199; 3-4X=121; 5-9X=98; 10-19X=155; 20+X=0;
gi|224466365|gb|CP000857.1|	BEDTools	misc_feature	2007561	2008265	5.29	.	.	length=705; segments=44; gaps=4; 1-2X=61; 3-4X=96; 5-9X=412; 10-19X=132; 20+X=0;
gi|224466365|gb|CP000857.1|	BEDTools	misc_feature	2016746	2017684	4.11	.	.	length=939; segments=57; gaps=34; 1-2X=260; 3-4X=217; 5-9X=266; 10-19X=162; 20+X=0;
gi|224466365|gb|CP000857.1|	BEDTools	misc_feature	2018415	2020068	4.07	.	.	length=1654; segments=97; gaps=26; 1-2X=471; 3-4X=268; 5-9X=686; 10-19X=203; 20+X=0;
gi|224466365|gb|CP000857.1|	BEDTools	misc_feature	2020245	2020878	5.70	.	.	length=634; segments=51; gaps=20; 1-2X=62; 3-4X=173; 5-9X=151; 10-19X=228; 20+X=0;
gi|224466365|gb|CP000857.1|	BEDTools	misc_feature	2021030	2021421	2.31	.	.	length=392; segments=17; gaps=0; 1-2X=187; 3-4X=154; 5-9X=51; 10-19X=0; 20+X=0;
gi|224466365|gb|CP000857.1|	BEDTools	misc_feature	2021750	2022200	5.79	.	.	length=451; segments=31; gaps=0; 1-2X=37; 3-4X=132; 5-9X=128; 10-19X=154; 20+X=0;
gi|224466365|gb|CP000857.1|	BEDTools	misc_feature	2025728	2026362	5.04	.	.	length=635; segments=47; gaps=14; 1-2X=240; 3-4X=36; 5-9X=165; 10-19X=157; 20+X=23;
gi|224466365|gb|CP000857.1|	BEDTools	misc_feature	2026937	2027256	4.74	.	.	length=320; segments=18; gaps=0; 1-2X=54; 3-4X=119; 5-9X=73; 10-19X=74; 20+X=0;
gi|224466365|gb|CP000857.1|	BEDTools	misc_feature	2032931	2033519	4.90	.	.	length=589; segments=41; gaps=1; 1-2X=77; 3-4X=101; 5-9X=319; 10-19X=91; 20+X=0;
gi|224466365|gb|CP000857.1|	BEDTools	misc_feature	2033783	2034096	3.48	.	.	length=314; segments=10; gaps=10; 1-2X=100; 3-4X=14; 5-9X=190; 10-19X=0; 20+X=0;
gi|224466365|gb|CP000857.1|	BEDTools	misc_feature	2034107	2035219	4.55	.	.	length=1113; segments=66; gaps=16; 1-2X=268; 3-4X=331; 5-9X=251; 10-19X=239; 20+X=8;
gi|224466365|gb|CP000857.1|	BEDTools	misc_feature	2058329	2058715	2.55	.	.	length=387; segments=12; gaps=0; 1-2X=172; 3-4X=131; 5-9X=84; 10-19X=0; 20+X=0;
gi|224466365|gb|CP000857.1|	BEDTools	misc_feature	2058875	2059179	4.78	.	.	length=305; segments=18; gaps=0; 1-2X=34; 3-4X=75; 5-9X=152; 10-19X=44; 20+X=0;
gi|224466365|gb|CP000857.1|	BEDTools	misc_feature	2061838	2062149	4.38	.	.	length=312; segments=14; gaps=0; 1-2X=113; 3-4X=39; 5-9X=93; 10-19X=67; 20+X=0;
gi|224466365|gb|CP000857.1|	BEDTools	misc_feature	2066048	2066610	5.74	.	.	length=563; segments=36; gaps=0; 1-2X=49; 3-4X=10; 5-9X=377; 10-19X=127; 20+X=0;
gi|224466365|gb|CP000857.1|	BEDTools	misc_feature	2066976	2067279	3.88	.	.	length=304; segments=14; gaps=0; 1-2X=60; 3-4X=51; 5-9X=193; 10-19X=0; 20+X=0;
gi|224466365|gb|CP000857.1|	BEDTools	misc_feature	2067320	2067894	3.54	.	.	length=575; segments=28; gaps=0; 1-2X=210; 3-4X=196; 5-9X=91; 10-19X=78; 20+X=0;
gi|224466365|gb|CP000857.1|	BEDTools	misc_feature	2068115	2068479	3.45	.	.	length=365; segments=17; gaps=0; 1-2X=89; 3-4X=105; 5-9X=171; 10-19X=0; 20+X=0;
gi|224466365|gb|CP000857.1|	BEDTools	misc_feature	2083935	2084272	5.71	.	.	length=338; segments=26; gaps=0; 1-2X=132; 3-4X=66; 5-9X=32; 10-19X=72; 20+X=36;
gi|224466365|gb|CP000857.1|	BEDTools	misc_feature	2090222	2090584	1.00	.	.	length=363; segments=7; gaps=0; 1-2X=363; 3-4X=0; 5-9X=0; 10-19X=0; 20+X=0;
gi|224466365|gb|CP000857.1|	BEDTools	misc_feature	2090911	2091437	2.75	.	.	length=527; segments=25; gaps=0; 1-2X=145; 3-4X=302; 5-9X=80; 10-19X=0; 20+X=0;
gi|224466365|gb|CP000857.1|	BEDTools	misc_feature	2100706	2101009	4.35	.	.	length=304; segments=20; gaps=0; 1-2X=125; 3-4X=57; 5-9X=39; 10-19X=83; 20+X=0;
gi|224466365|gb|CP000857.1|	BEDTools	misc_feature	2123379	2124166	8.11	.	.	length=788; segments=84; gaps=0; 1-2X=33; 3-4X=108; 5-9X=285; 10-19X=263; 20+X=99;
gi|224466365|gb|CP000857.1|	BEDTools	misc_feature	2130954	2131401	4.27	.	.	length=448; segments=31; gaps=0; 1-2X=52; 3-4X=60; 5-9X=336; 10-19X=0; 20+X=0;
gi|224466365|gb|CP000857.1|	BEDTools	misc_feature	2145565	2145872	1.53	.	.	length=308; segments=4; gaps=8; 1-2X=214; 3-4X=86; 5-9X=0; 10-19X=0; 20+X=0;
gi|224466365|gb|CP000857.1|	BEDTools	misc_feature	2146117	2146592	3.88	.	.	length=476; segments=21; gaps=9; 1-2X=138; 3-4X=203; 5-9X=32; 10-19X=94; 20+X=0;
gi|224466365|gb|CP000857.1|	BEDTools	misc_feature	2213078	2213526	3.64	.	.	length=449; segments=22; gaps=0; 1-2X=114; 3-4X=78; 5-9X=257; 10-19X=0; 20+X=0;
gi|224466365|gb|CP000857.1|	BEDTools	misc_feature	2213588	2213962	1.78	.	.	length=375; segments=14; gaps=0; 1-2X=298; 3-4X=7; 5-9X=70; 10-19X=0; 20+X=0;
gi|224466365|gb|CP000857.1|	BEDTools	misc_feature	2214196	2214603	4.45	.	.	length=408; segments=28; gaps=0; 1-2X=68; 3-4X=101; 5-9X=189; 10-19X=50; 20+X=0;
gi|224466365|gb|CP000857.1|	BEDTools	misc_feature	2216606	2217119	2.07	.	.	length=514; segments=17; gaps=11; 1-2X=309; 3-4X=107; 5-9X=87; 10-19X=0; 20+X=0;
gi|224466365|gb|CP000857.1|	BEDTools	misc_feature	2224800	2226939	4.23	.	.	length=2140; segments=124; gaps=96; 1-2X=816; 3-4X=301; 5-9X=465; 10-19X=424; 20+X=38;
gi|224466365|gb|CP000857.1|	BEDTools	misc_feature	2227652	2228034	6.45	.	.	length=383; segments=34; gaps=0; 1-2X=18; 3-4X=28; 5-9X=200; 10-19X=137; 20+X=0;
gi|224466365|gb|CP000857.1|	BEDTools	misc_feature	2228064	2228463	4.82	.	.	length=400; segments=34; gaps=0; 1-2X=91; 3-4X=24; 5-9X=217; 10-19X=68; 20+X=0;
gi|224466365|gb|CP000857.1|	BEDTools	misc_feature	2268161	2268469	6.39	.	.	length=309; segments=25; gaps=0; 1-2X=18; 3-4X=29; 5-9X=150; 10-19X=112; 20+X=0;
gi|224466365|gb|CP000857.1|	BEDTools	misc_feature	2291320	2291709	5.36	.	.	length=390; segments=23; gaps=0; 1-2X=63; 3-4X=127; 5-9X=71; 10-19X=129; 20+X=0;
gi|224466365|gb|CP000857.1|	BEDTools	misc_feature	2308358	2308741	3.08	.	.	length=384; segments=18; gaps=7; 1-2X=128; 3-4X=96; 5-9X=153; 10-19X=0; 20+X=0;
gi|224466365|gb|CP000857.1|	BEDTools	misc_feature	2310478	2310808	7.04	.	.	length=331; segments=17; gaps=0; 1-2X=130; 3-4X=33; 5-9X=44; 10-19X=60; 20+X=64;
gi|224466365|gb|CP000857.1|	BEDTools	misc_feature	2339100	2339521	4.35	.	.	length=422; segments=24; gaps=0; 1-2X=74; 3-4X=112; 5-9X=187; 10-19X=49; 20+X=0;
gi|224466365|gb|CP000857.1|	BEDTools	misc_feature	2341890	2342361	3.11	.	.	length=472; segments=21; gaps=0; 1-2X=149; 3-4X=148; 5-9X=175; 10-19X=0; 20+X=0;
gi|224466365|gb|CP000857.1|	BEDTools	misc_feature	2342409	2342840	4.88	.	.	length=432; segments=29; gaps=0; 1-2X=65; 3-4X=139; 5-9X=131; 10-19X=97; 20+X=0;
gi|224466365|gb|CP000857.1|	BEDTools	misc_feature	2357233	2357539	6.21	.	.	length=307; segments=23; gaps=0; 1-2X=16; 3-4X=47; 5-9X=138; 10-19X=106; 20+X=0;
gi|224466365|gb|CP000857.1|	BEDTools	misc_feature	2404768	2405081	7.20	.	.	length=314; segments=26; gaps=0; 1-2X=7; 3-4X=11; 5-9X=148; 10-19X=148; 20+X=0;
gi|224466365|gb|CP000857.1|	BEDTools	misc_feature	2405107	2405553	4.40	.	.	length=447; segments=24; gaps=0; 1-2X=74; 3-4X=86; 5-9X=247; 10-19X=40; 20+X=0;
gi|224466365|gb|CP000857.1|	BEDTools	misc_feature	2406391	2406804	4.40	.	.	length=414; segments=23; gaps=0; 1-2X=79; 3-4X=148; 5-9X=114; 10-19X=73; 20+X=0;
gi|224466365|gb|CP000857.1|	BEDTools	misc_feature	2420048	2420361	7.02	.	.	length=314; segments=25; gaps=0; 1-2X=49; 3-4X=8; 5-9X=88; 10-19X=169; 20+X=0;
gi|224466365|gb|CP000857.1|	BEDTools	misc_feature	2439783	2440131	7.84	.	.	length=349; segments=31; gaps=0; 1-2X=10; 3-4X=45; 5-9X=130; 10-19X=134; 20+X=30;
gi|224466365|gb|CP000857.1|	BEDTools	misc_feature	2448420	2449148	3.62	.	.	length=729; segments=45; gaps=14; 1-2X=170; 3-4X=222; 5-9X=286; 10-19X=37; 20+X=0;
gi|224466365|gb|CP000857.1|	BEDTools	misc_feature	2450586	2450998	4.31	.	.	length=413; segments=25; gaps=0; 1-2X=92; 3-4X=76; 5-9X=198; 10-19X=47; 20+X=0;
gi|224466365|gb|CP000857.1|	BEDTools	misc_feature	2451054	2451646	5.09	.	.	length=593; segments=36; gaps=0; 1-2X=230; 3-4X=37; 5-9X=116; 10-19X=210; 20+X=0;
gi|224466365|gb|CP000857.1|	BEDTools	misc_feature	2452400	2454887	7.90	.	.	length=2488; segments=245; gaps=23; 1-2X=282; 3-4X=249; 5-9X=667; 10-19X=1004; 20+X=263;
gi|224466365|gb|CP000857.1|	BEDTools	misc_feature	2472505	2472877	8.53	.	.	length=373; segments=25; gaps=0; 1-2X=40; 3-4X=81; 5-9X=52; 10-19X=136; 20+X=64;
gi|224466365|gb|CP000857.1|	BEDTools	misc_feature	2485244	2485545	4.64	.	.	length=302; segments=21; gaps=0; 1-2X=69; 3-4X=36; 5-9X=149; 10-19X=48; 20+X=0;
gi|224466365|gb|CP000857.1|	BEDTools	misc_feature	2492168	2492576	5.76	.	.	length=409; segments=31; gaps=0; 1-2X=45; 3-4X=108; 5-9X=115; 10-19X=141; 20+X=0;
gi|224466365|gb|CP000857.1|	BEDTools	misc_feature	2504468	2504995	6.20	.	.	length=528; segments=48; gaps=0; 1-2X=116; 3-4X=31; 5-9X=163; 10-19X=211; 20+X=7;
gi|224466365|gb|CP000857.1|	BEDTools	misc_feature	2505066	2505671	7.14	.	.	length=606; segments=60; gaps=0; 1-2X=48; 3-4X=71; 5-9X=161; 10-19X=326; 20+X=0;
gi|224466365|gb|CP000857.1|	BEDTools	misc_feature	2510403	2511317	2.42	.	.	length=915; segments=34; gaps=39; 1-2X=304; 3-4X=473; 5-9X=99; 10-19X=0; 20+X=0;
gi|224466365|gb|CP000857.1|	BEDTools	misc_feature	2511832	2512232	1.62	.	.	length=401; segments=10; gaps=0; 1-2X=276; 3-4X=125; 5-9X=0; 10-19X=0; 20+X=0;
gi|224466365|gb|CP000857.1|	BEDTools	misc_feature	2548724	2549066	2.70	.	.	length=343; segments=14; gaps=0; 1-2X=219; 3-4X=6; 5-9X=98; 10-19X=20; 20+X=0;
gi|224466365|gb|CP000857.1|	BEDTools	misc_feature	2549511	2549994	8.49	.	.	length=484; segments=53; gaps=0; 1-2X=19; 3-4X=66; 5-9X=56; 10-19X=325; 20+X=18;
gi|224466365|gb|CP000857.1|	BEDTools	misc_feature	2560870	2561390	6.27	.	.	length=521; segments=35; gaps=0; 1-2X=101; 3-4X=72; 5-9X=142; 10-19X=188; 20+X=18;
gi|224466365|gb|CP000857.1|	BEDTools	misc_feature	2562106	2562573	6.85	.	.	length=468; segments=33; gaps=0; 1-2X=23; 3-4X=39; 5-9X=199; 10-19X=207; 20+X=0;
gi|224466365|gb|CP000857.1|	BEDTools	misc_feature	2573270	2574121	3.42	.	.	length=852; segments=42; gaps=27; 1-2X=256; 3-4X=216; 5-9X=304; 10-19X=49; 20+X=0;
gi|224466365|gb|CP000857.1|	BEDTools	misc_feature	2579566	2579963	3.38	.	.	length=398; segments=21; gaps=0; 1-2X=85; 3-4X=153; 5-9X=160; 10-19X=0; 20+X=0;
gi|224466365|gb|CP000857.1|	BEDTools	misc_feature	2586684	2587367	3.61	.	.	length=684; segments=35; gaps=10; 1-2X=197; 3-4X=189; 5-9X=235; 10-19X=53; 20+X=0;
gi|224466365|gb|CP000857.1|	BEDTools	misc_feature	2587780	2588084	3.30	.	.	length=305; segments=16; gaps=0; 1-2X=137; 3-4X=21; 5-9X=133; 10-19X=14; 20+X=0;
gi|224466365|gb|CP000857.1|	BEDTools	misc_feature	2594242	2595679	3.83	.	.	length=1438; segments=75; gaps=20; 1-2X=371; 3-4X=375; 5-9X=557; 10-19X=107; 20+X=8;
gi|224466365|gb|CP000857.1|	BEDTools	misc_feature	2595763	2596390	5.06	.	.	length=628; segments=41; gaps=0; 1-2X=70; 3-4X=88; 5-9X=371; 10-19X=99; 20+X=0;
gi|224466365|gb|CP000857.1|	BEDTools	misc_feature	2598540	2598870	2.25	.	.	length=331; segments=9; gaps=12; 1-2X=201; 3-4X=23; 5-9X=95; 10-19X=0; 20+X=0;
gi|224466365|gb|CP000857.1|	BEDTools	misc_feature	2599079	2599562	4.43	.	.	length=484; segments=35; gaps=0; 1-2X=142; 3-4X=131; 5-9X=100; 10-19X=111; 20+X=0;
gi|224466365|gb|CP000857.1|	BEDTools	misc_feature	2599626	2600576	6.45	.	.	length=951; segments=89; gaps=29; 1-2X=101; 3-4X=161; 5-9X=210; 10-19X=450; 20+X=0;
gi|224466365|gb|CP000857.1|	BEDTools	misc_feature	2603647	2604664	8.18	.	.	length=1018; segments=91; gaps=0; 1-2X=83; 3-4X=21; 5-9X=478; 10-19X=293; 20+X=143;
gi|224466365|gb|CP000857.1|	BEDTools	misc_feature	2604883	2605259	4.88	.	.	length=377; segments=26; gaps=0; 1-2X=86; 3-4X=68; 5-9X=136; 10-19X=87; 20+X=0;
gi|224466365|gb|CP000857.1|	BEDTools	misc_feature	2613669	2613984	4.72	.	.	length=316; segments=21; gaps=0; 1-2X=37; 3-4X=47; 5-9X=201; 10-19X=31; 20+X=0;
gi|224466365|gb|CP000857.1|	BEDTools	misc_feature	2614477	2614894	3.06	.	.	length=418; segments=23; gaps=19; 1-2X=230; 3-4X=25; 5-9X=93; 10-19X=51; 20+X=0;
gi|224466365|gb|CP000857.1|	BEDTools	misc_feature	2636998	2637368	3.71	.	.	length=371; segments=23; gaps=0; 1-2X=122; 3-4X=62; 5-9X=160; 10-19X=27; 20+X=0;
gi|224466365|gb|CP000857.1|	BEDTools	misc_feature	2662941	2663310	3.03	.	.	length=370; segments=14; gaps=4; 1-2X=113; 3-4X=128; 5-9X=125; 10-19X=0; 20+X=0;
gi|224466365|gb|CP000857.1|	BEDTools	misc_feature	2665900	2666204	4.13	.	.	length=305; segments=15; gaps=0; 1-2X=77; 3-4X=66; 5-9X=127; 10-19X=35; 20+X=0;
gi|224466365|gb|CP000857.1|	BEDTools	misc_feature	2704335	2704747	2.02	.	.	length=413; segments=18; gaps=0; 1-2X=224; 3-4X=167; 5-9X=22; 10-19X=0; 20+X=0;
gi|224466365|gb|CP000857.1|	BEDTools	misc_feature	2713054	2713643	5.89	.	.	length=590; segments=43; gaps=21; 1-2X=118; 3-4X=43; 5-9X=170; 10-19X=238; 20+X=0;
gi|224466365|gb|CP000857.1|	BEDTools	misc_feature	2713662	2714344	8.21	.	.	length=683; segments=64; gaps=0; 1-2X=36; 3-4X=60; 5-9X=196; 10-19X=341; 20+X=50;
gi|224466365|gb|CP000857.1|	BEDTools	misc_feature	2716591	2717347	4.25	.	.	length=757; segments=41; gaps=20; 1-2X=226; 3-4X=74; 5-9X=320; 10-19X=117; 20+X=0;
gi|224466365|gb|CP000857.1|	BEDTools	misc_feature	2725119	2725637	4.61	.	.	length=519; segments=28; gaps=0; 1-2X=51; 3-4X=164; 5-9X=238; 10-19X=66; 20+X=0;
gi|224466365|gb|CP000857.1|	BEDTools	misc_feature	2777658	2778010	5.44	.	.	length=353; segments=26; gaps=0; 1-2X=17; 3-4X=38; 5-9X=238; 10-19X=60; 20+X=0;
gi|224466365|gb|CP000857.1|	BEDTools	misc_feature	2778433	2779281	4.73	.	.	length=849; segments=63; gaps=9; 1-2X=79; 3-4X=212; 5-9X=437; 10-19X=112; 20+X=0;
gi|224466365|gb|CP000857.1|	BEDTools	misc_feature	2781763	2782144	4.19	.	.	length=382; segments=27; gaps=0; 1-2X=101; 3-4X=21; 5-9X=233; 10-19X=27; 20+X=0;
gi|224466365|gb|CP000857.1|	BEDTools	misc_feature	2784994	2785564	6.55	.	.	length=571; segments=51; gaps=0; 1-2X=15; 3-4X=25; 5-9X=332; 10-19X=199; 20+X=0;
gi|224466365|gb|CP000857.1|	BEDTools	misc_feature	2789371	2789701	1.43	.	.	length=331; segments=10; gaps=0; 1-2X=260; 3-4X=71; 5-9X=0; 10-19X=0; 20+X=0;
gi|224466365|gb|CP000857.1|	BEDTools	misc_feature	2791209	2791930	6.14	.	.	length=722; segments=46; gaps=0; 1-2X=119; 3-4X=103; 5-9X=235; 10-19X=247; 20+X=18;
gi|224466365|gb|CP000857.1|	BEDTools	misc_feature	2796222	2796522	2.85	.	.	length=301; segments=16; gaps=0; 1-2X=108; 3-4X=108; 5-9X=85; 10-19X=0; 20+X=0;
gi|224466365|gb|CP000857.1|	BEDTools	misc_feature	2801359	2801761	3.59	.	.	length=403; segments=20; gaps=0; 1-2X=119; 3-4X=112; 5-9X=146; 10-19X=26; 20+X=0;
gi|224466365|gb|CP000857.1|	BEDTools	misc_feature	2802403	2803517	4.77	.	.	length=1115; segments=74; gaps=0; 1-2X=242; 3-4X=292; 5-9X=323; 10-19X=258; 20+X=0;
gi|224466365|gb|CP000857.1|	BEDTools	misc_feature	2803594	2803997	5.72	.	.	length=404; segments=30; gaps=0; 1-2X=0; 3-4X=84; 5-9X=228; 10-19X=92; 20+X=0;
gi|224466365|gb|CP000857.1|	BEDTools	misc_feature	2804575	2805100	5.12	.	.	length=526; segments=37; gaps=0; 1-2X=78; 3-4X=105; 5-9X=226; 10-19X=117; 20+X=0;
gi|224466365|gb|CP000857.1|	BEDTools	misc_feature	2805513	2806047	5.05	.	.	length=535; segments=26; gaps=0; 1-2X=62; 3-4X=149; 5-9X=209; 10-19X=115; 20+X=0;
gi|224466365|gb|CP000857.1|	BEDTools	misc_feature	2806857	2807191	6.08	.	.	length=335; segments=35; gaps=0; 1-2X=23; 3-4X=68; 5-9X=126; 10-19X=118; 20+X=0;
gi|224466365|gb|CP000857.1|	BEDTools	misc_feature	2813976	2814706	5.98	.	.	length=731; segments=74; gaps=0; 1-2X=89; 3-4X=113; 5-9X=270; 10-19X=259; 20+X=0;
gi|224466365|gb|CP000857.1|	BEDTools	misc_feature	2814786	2816081	5.26	.	.	length=1296; segments=92; gaps=21; 1-2X=210; 3-4X=271; 5-9X=428; 10-19X=366; 20+X=0;
gi|224466365|gb|CP000857.1|	BEDTools	misc_feature	2816990	2817957	3.55	.	.	length=968; segments=52; gaps=15; 1-2X=279; 3-4X=190; 5-9X=450; 10-19X=34; 20+X=0;
gi|224466365|gb|CP000857.1|	BEDTools	misc_feature	2819372	2819731	3.48	.	.	length=360; segments=15; gaps=7; 1-2X=120; 3-4X=63; 5-9X=151; 10-19X=19; 20+X=0;
gi|224466365|gb|CP000857.1|	BEDTools	misc_feature	2820827	2821410	3.91	.	.	length=584; segments=35; gaps=10; 1-2X=145; 3-4X=178; 5-9X=181; 10-19X=70; 20+X=0;
gi|224466365|gb|CP000857.1|	BEDTools	misc_feature	2821856	2822614	4.87	.	.	length=759; segments=47; gaps=32; 1-2X=66; 3-4X=260; 5-9X=232; 10-19X=169; 20+X=0;
gi|224466365|gb|CP000857.1|	BEDTools	misc_feature	2824004	2824342	7.62	.	.	length=339; segments=24; gaps=0; 1-2X=25; 3-4X=6; 5-9X=188; 10-19X=80; 20+X=40;
gi|224466365|gb|CP000857.1|	BEDTools	misc_feature	2842968	2843356	5.86	.	.	length=389; segments=31; gaps=0; 1-2X=1; 3-4X=95; 5-9X=187; 10-19X=106; 20+X=0;
gi|224466365|gb|CP000857.1|	BEDTools	misc_feature	2843972	2844354	2.80	.	.	length=383; segments=16; gaps=0; 1-2X=233; 3-4X=8; 5-9X=121; 10-19X=21; 20+X=0;
gi|224466365|gb|CP000857.1|	BEDTools	misc_feature	2891065	2891561	5.23	.	.	length=497; segments=40; gaps=0; 1-2X=58; 3-4X=90; 5-9X=244; 10-19X=105; 20+X=0;
gi|224466365|gb|CP000857.1|	BEDTools	misc_feature	2896269	2896679	7.09	.	.	length=411; segments=43; gaps=0; 1-2X=0; 3-4X=64; 5-9X=150; 10-19X=197; 20+X=0;
gi|224466365|gb|CP000857.1|	BEDTools	misc_feature	2897288	2897720	2.69	.	.	length=433; segments=18; gaps=13; 1-2X=170; 3-4X=127; 5-9X=123; 10-19X=0; 20+X=0;
gi|224466365|gb|CP000857.1|	BEDTools	misc_feature	2901651	2901972	3.98	.	.	length=322; segments=15; gaps=0; 1-2X=17; 3-4X=130; 5-9X=175; 10-19X=0; 20+X=0;
gi|224466365|gb|CP000857.1|	BEDTools	misc_feature	2903547	2904174	3.11	.	.	length=628; segments=26; gaps=0; 1-2X=298; 3-4X=172; 5-9X=88; 10-19X=70; 20+X=0;
gi|224466365|gb|CP000857.1|	BEDTools	misc_feature	2904975	2905621	10.45	.	.	length=647; segments=81; gaps=0; 1-2X=29; 3-4X=90; 5-9X=201; 10-19X=108; 20+X=219;
gi|224466365|gb|CP000857.1|	BEDTools	misc_feature	2905714	2906124	8.06	.	.	length=411; segments=38; gaps=0; 1-2X=0; 3-4X=21; 5-9X=130; 10-19X=260; 20+X=0;
gi|224466365|gb|CP000857.1|	BEDTools	misc_feature	2906162	2906465	9.69	.	.	length=304; segments=31; gaps=0; 1-2X=10; 3-4X=32; 5-9X=78; 10-19X=123; 20+X=61;
gi|224466365|gb|CP000857.1|	BEDTools	misc_feature	2907258	2907591	4.71	.	.	length=334; segments=22; gaps=0; 1-2X=96; 3-4X=47; 5-9X=115; 10-19X=76; 20+X=0;
gi|224466365|gb|CP000857.1|	BEDTools	misc_feature	2907832	2908428	4.27	.	.	length=597; segments=46; gaps=0; 1-2X=88; 3-4X=176; 5-9X=279; 10-19X=54; 20+X=0;
gi|224466365|gb|CP000857.1|	BEDTools	misc_feature	2908466	2908823	3.50	.	.	length=358; segments=27; gaps=0; 1-2X=100; 3-4X=68; 5-9X=190; 10-19X=0; 20+X=0;
gi|224466365|gb|CP000857.1|	BEDTools	misc_feature	2909807	2910833	4.57	.	.	length=1027; segments=65; gaps=32; 1-2X=181; 3-4X=213; 5-9X=428; 10-19X=173; 20+X=0;
gi|224466365|gb|CP000857.1|	BEDTools	misc_feature	2920092	2920648	4.96	.	.	length=557; segments=37; gaps=0; 1-2X=89; 3-4X=157; 5-9X=181; 10-19X=130; 20+X=0;
gi|224466365|gb|CP000857.1|	BEDTools	misc_feature	2925112	2925517	2.75	.	.	length=406; segments=22; gaps=0; 1-2X=157; 3-4X=143; 5-9X=106; 10-19X=0; 20+X=0;
gi|224466365|gb|CP000857.1|	BEDTools	misc_feature	2927103	2928447	3.94	.	.	length=1345; segments=85; gaps=23; 1-2X=238; 3-4X=338; 5-9X=683; 10-19X=63; 20+X=0;
gi|224466365|gb|CP000857.1|	BEDTools	misc_feature	2928526	2930651	5.60	.	.	length=2126; segments=157; gaps=74; 1-2X=455; 3-4X=224; 5-9X=745; 10-19X=551; 20+X=77;
gi|224466365|gb|CP000857.1|	BEDTools	misc_feature	2935718	2936026	3.44	.	.	length=309; segments=17; gaps=0; 1-2X=52; 3-4X=137; 5-9X=120; 10-19X=0; 20+X=0;
gi|224466365|gb|CP000857.1|	BEDTools	misc_feature	2984623	2984999	2.13	.	.	length=377; segments=11; gaps=0; 1-2X=204; 3-4X=133; 5-9X=40; 10-19X=0; 20+X=0;
gi|224466365|gb|CP000857.1|	BEDTools	misc_feature	2985661	2986223	4.84	.	.	length=563; segments=35; gaps=11; 1-2X=195; 3-4X=53; 5-9X=134; 10-19X=170; 20+X=0;
gi|224466365|gb|CP000857.1|	BEDTools	misc_feature	2999496	3000666	5.97	.	.	length=1171; segments=104; gaps=0; 1-2X=139; 3-4X=196; 5-9X=420; 10-19X=416; 20+X=0;
gi|224466365|gb|CP000857.1|	BEDTools	misc_feature	3002158	3002728	4.01	.	.	length=571; segments=41; gaps=0; 1-2X=158; 3-4X=148; 5-9X=193; 10-19X=72; 20+X=0;
gi|224466365|gb|CP000857.1|	BEDTools	misc_feature	3002979	3003394	4.19	.	.	length=416; segments=19; gaps=0; 1-2X=122; 3-4X=97; 5-9X=128; 10-19X=69; 20+X=0;
gi|224466365|gb|CP000857.1|	BEDTools	misc_feature	3003862	3004252	2.66	.	.	length=391; segments=20; gaps=0; 1-2X=184; 3-4X=89; 5-9X=118; 10-19X=0; 20+X=0;
gi|224466365|gb|CP000857.1|	BEDTools	misc_feature	3004287	3004809	4.29	.	.	length=523; segments=42; gaps=0; 1-2X=76; 3-4X=147; 5-9X=255; 10-19X=45; 20+X=0;
gi|224466365|gb|CP000857.1|	BEDTools	misc_feature	3008175	3008869	3.46	.	.	length=695; segments=34; gaps=0; 1-2X=171; 3-4X=248; 5-9X=254; 10-19X=22; 20+X=0;
gi|224466365|gb|CP000857.1|	BEDTools	misc_feature	3022574	3023016	5.90	.	.	length=443; segments=24; gaps=10; 1-2X=99; 3-4X=45; 5-9X=192; 10-19X=52; 20+X=45;
gi|224466365|gb|CP000857.1|	BEDTools	misc_feature	3023033	3023456	2.95	.	.	length=424; segments=22; gaps=0; 1-2X=115; 3-4X=204; 5-9X=105; 10-19X=0; 20+X=0;
gi|224466365|gb|CP000857.1|	BEDTools	misc_feature	3023492	3023897	4.42	.	.	length=406; segments=26; gaps=0; 1-2X=154; 3-4X=44; 5-9X=114; 10-19X=94; 20+X=0;
gi|224466365|gb|CP000857.1|	BEDTools	misc_feature	3024890	3025196	4.64	.	.	length=307; segments=19; gaps=0; 1-2X=63; 3-4X=72; 5-9X=115; 10-19X=57; 20+X=0;
gi|224466365|gb|CP000857.1|	BEDTools	misc_feature	3030366	3031705	6.93	.	.	length=1340; segments=120; gaps=34; 1-2X=195; 3-4X=281; 5-9X=261; 10-19X=444; 20+X=125;
gi|224466365|gb|CP000857.1|	BEDTools	misc_feature	3032767	3033634	5.07	.	.	length=868; segments=70; gaps=4; 1-2X=160; 3-4X=76; 5-9X=453; 10-19X=175; 20+X=0;
gi|224466365|gb|CP000857.1|	BEDTools	misc_feature	3045553	3045939	4.32	.	.	length=387; segments=31; gaps=0; 1-2X=39; 3-4X=54; 5-9X=294; 10-19X=0; 20+X=0;
gi|224466365|gb|CP000857.1|	BEDTools	misc_feature	3049921	3050444	1.33	.	.	length=524; segments=15; gaps=0; 1-2X=437; 3-4X=87; 5-9X=0; 10-19X=0; 20+X=0;
gi|224466365|gb|CP000857.1|	BEDTools	misc_feature	3053206	3053549	3.70	.	.	length=344; segments=17; gaps=0; 1-2X=55; 3-4X=114; 5-9X=175; 10-19X=0; 20+X=0;
gi|224466365|gb|CP000857.1|	BEDTools	misc_feature	3057997	3058424	4.31	.	.	length=428; segments=21; gaps=0; 1-2X=135; 3-4X=110; 5-9X=90; 10-19X=93; 20+X=0;
gi|224466365|gb|CP000857.1|	BEDTools	misc_feature	3060019	3060428	2.19	.	.	length=410; segments=18; gaps=11; 1-2X=160; 3-4X=229; 5-9X=10; 10-19X=0; 20+X=0;
gi|224466365|gb|CP000857.1|	BEDTools	misc_feature	3060465	3061057	5.56	.	.	length=593; segments=34; gaps=0; 1-2X=110; 3-4X=54; 5-9X=253; 10-19X=176; 20+X=0;
gi|224466365|gb|CP000857.1|	BEDTools	misc_feature	3074032	3074423	3.34	.	.	length=392; segments=18; gaps=10; 1-2X=112; 3-4X=104; 5-9X=155; 10-19X=11; 20+X=0;
gi|224466365|gb|CP000857.1|	BEDTools	misc_feature	3074474	3074786	5.47	.	.	length=313; segments=20; gaps=0; 1-2X=26; 3-4X=5; 5-9X=230; 10-19X=52; 20+X=0;
gi|224466365|gb|CP000857.1|	BEDTools	misc_feature	3080858	3081200	4.70	.	.	length=343; segments=13; gaps=0; 1-2X=135; 3-4X=52; 5-9X=48; 10-19X=108; 20+X=0;
gi|224466365|gb|CP000857.1|	BEDTools	misc_feature	3101063	3101457	3.37	.	.	length=395; segments=21; gaps=1; 1-2X=116; 3-4X=115; 5-9X=152; 10-19X=11; 20+X=0;
gi|224466365|gb|CP000857.1|	BEDTools	misc_feature	3101702	3102032	2.96	.	.	length=331; segments=18; gaps=0; 1-2X=124; 3-4X=89; 5-9X=118; 10-19X=0; 20+X=0;
gi|224466365|gb|CP000857.1|	BEDTools	misc_feature	3109364	3109747	5.59	.	.	length=384; segments=25; gaps=0; 1-2X=55; 3-4X=60; 5-9X=156; 10-19X=113; 20+X=0;
gi|224466365|gb|CP000857.1|	BEDTools	misc_feature	3136941	3137505	5.29	.	.	length=565; segments=49; gaps=0; 1-2X=28; 3-4X=98; 5-9X=345; 10-19X=94; 20+X=0;
gi|224466365|gb|CP000857.1|	BEDTools	misc_feature	3137543	3138153	7.85	.	.	length=611; segments=69; gaps=0; 1-2X=2; 3-4X=21; 5-9X=304; 10-19X=247; 20+X=37;
gi|224466365|gb|CP000857.1|	BEDTools	misc_feature	3138194	3138957	4.06	.	.	length=764; segments=45; gaps=7; 1-2X=126; 3-4X=360; 5-9X=163; 10-19X=108; 20+X=0;
gi|224466365|gb|CP000857.1|	BEDTools	misc_feature	3147359	3148462	4.92	.	.	length=1104; segments=71; gaps=1; 1-2X=225; 3-4X=190; 5-9X=449; 10-19X=239; 20+X=0;
gi|224466365|gb|CP000857.1|	BEDTools	misc_feature	3149816	3150963	3.52	.	.	length=1148; segments=56; gaps=50; 1-2X=320; 3-4X=245; 5-9X=468; 10-19X=65; 20+X=0;
gi|224466365|gb|CP000857.1|	BEDTools	misc_feature	3151679	3151987	3.92	.	.	length=309; segments=21; gaps=0; 1-2X=83; 3-4X=104; 5-9X=81; 10-19X=41; 20+X=0;
gi|224466365|gb|CP000857.1|	BEDTools	misc_feature	3152149	3152495	3.32	.	.	length=347; segments=18; gaps=0; 1-2X=31; 3-4X=230; 5-9X=86; 10-19X=0; 20+X=0;
gi|224466365|gb|CP000857.1|	BEDTools	misc_feature	3152901	3153558	2.72	.	.	length=658; segments=25; gaps=30; 1-2X=324; 3-4X=27; 5-9X=277; 10-19X=0; 20+X=0;
gi|224466365|gb|CP000857.1|	BEDTools	misc_feature	3159112	3160034	6.03	.	.	length=923; segments=76; gaps=0; 1-2X=128; 3-4X=97; 5-9X=367; 10-19X=331; 20+X=0;
gi|224466365|gb|CP000857.1|	BEDTools	misc_feature	3161981	3162336	6.32	.	.	length=356; segments=20; gaps=11; 1-2X=18; 3-4X=57; 5-9X=128; 10-19X=142; 20+X=0;
gi|224466365|gb|CP000857.1|	BEDTools	misc_feature	3167242	3168338	6.71	.	.	length=1097; segments=92; gaps=0; 1-2X=48; 3-4X=283; 5-9X=350; 10-19X=361; 20+X=55;
gi|224466365|gb|CP000857.1|	BEDTools	misc_feature	3168423	3169933	5.99	.	.	length=1511; segments=121; gaps=15; 1-2X=261; 3-4X=320; 5-9X=316; 10-19X=573; 20+X=26;
gi|224466365|gb|CP000857.1|	BEDTools	misc_feature	3174482	3175848	5.71	.	.	length=1367; segments=93; gaps=46; 1-2X=154; 3-4X=213; 5-9X=506; 10-19X=448; 20+X=0;
gi|224466365|gb|CP000857.1|	BEDTools	misc_feature	3175880	3176287	10.16	.	.	length=408; segments=47; gaps=0; 1-2X=0; 3-4X=0; 5-9X=101; 10-19X=250; 20+X=57;
gi|224466365|gb|CP000857.1|	BEDTools	misc_feature	3177845	3178246	7.31	.	.	length=402; segments=35; gaps=0; 1-2X=15; 3-4X=53; 5-9X=115; 10-19X=219; 20+X=0;
gi|224466365|gb|CP000857.1|	BEDTools	misc_feature	3186732	3187903	4.05	.	.	length=1172; segments=69; gaps=51; 1-2X=266; 3-4X=332; 5-9X=349; 10-19X=174; 20+X=0;
gi|224466365|gb|CP000857.1|	BEDTools	misc_feature	3188789	3189115	4.56	.	.	length=327; segments=15; gaps=0; 1-2X=26; 3-4X=78; 5-9X=200; 10-19X=23; 20+X=0;
gi|224466365|gb|CP000857.1|	BEDTools	misc_feature	3189350	3189939	5.60	.	.	length=590; segments=43; gaps=7; 1-2X=102; 3-4X=143; 5-9X=121; 10-19X=217; 20+X=0;
gi|224466365|gb|CP000857.1|	BEDTools	misc_feature	3190126	3190551	4.12	.	.	length=426; segments=29; gaps=0; 1-2X=101; 3-4X=185; 5-9X=60; 10-19X=80; 20+X=0;
gi|224466365|gb|CP000857.1|	BEDTools	misc_feature	3192074	3192454	6.32	.	.	length=381; segments=23; gaps=1; 1-2X=41; 3-4X=99; 5-9X=66; 10-19X=174; 20+X=0;
gi|224466365|gb|CP000857.1|	BEDTools	misc_feature	3194446	3194779	4.37	.	.	length=334; segments=13; gaps=0; 1-2X=110; 3-4X=116; 5-9X=16; 10-19X=92; 20+X=0;
gi|224466365|gb|CP000857.1|	BEDTools	misc_feature	3205455	3205866	7.45	.	.	length=412; segments=36; gaps=0; 1-2X=47; 3-4X=74; 5-9X=72; 10-19X=194; 20+X=25;
gi|224466365|gb|CP000857.1|	BEDTools	misc_feature	3207272	3207572	3.18	.	.	length=301; segments=11; gaps=4; 1-2X=84; 3-4X=96; 5-9X=117; 10-19X=0; 20+X=0;
gi|224466365|gb|CP000857.1|	BEDTools	misc_feature	3208323	3208675	2.37	.	.	length=353; segments=16; gaps=0; 1-2X=183; 3-4X=98; 5-9X=72; 10-19X=0; 20+X=0;
gi|224466365|gb|CP000857.1|	BEDTools	misc_feature	3210019	3210382	3.48	.	.	length=364; segments=16; gaps=0; 1-2X=105; 3-4X=67; 5-9X=192; 10-19X=0; 20+X=0;
gi|224466365|gb|CP000857.1|	BEDTools	misc_feature	3246245	3246614	5.72	.	.	length=370; segments=30; gaps=0; 1-2X=6; 3-4X=108; 5-9X=155; 10-19X=101; 20+X=0;
gi|224466365|gb|CP000857.1|	BEDTools	misc_feature	3248182	3248509	3.91	.	.	length=328; segments=17; gaps=0; 1-2X=47; 3-4X=85; 5-9X=196; 10-19X=0; 20+X=0;
gi|224466365|gb|CP000857.1|	BEDTools	misc_feature	3249670	3250401	4.96	.	.	length=732; segments=53; gaps=0; 1-2X=161; 3-4X=148; 5-9X=241; 10-19X=182; 20+X=0;
gi|224466365|gb|CP000857.1|	BEDTools	misc_feature	3262028	3262370	5.95	.	.	length=343; segments=19; gaps=0; 1-2X=103; 3-4X=14; 5-9X=73; 10-19X=153; 20+X=0;
gi|224466365|gb|CP000857.1|	BEDTools	misc_feature	3268869	3269191	3.70	.	.	length=323; segments=21; gaps=0; 1-2X=91; 3-4X=51; 5-9X=172; 10-19X=9; 20+X=0;
gi|224466365|gb|CP000857.1|	BEDTools	misc_feature	3269739	3270134	4.59	.	.	length=396; segments=29; gaps=0; 1-2X=15; 3-4X=134; 5-9X=214; 10-19X=33; 20+X=0;
gi|224466365|gb|CP000857.1|	BEDTools	misc_feature	3276526	3276981	2.54	.	.	length=456; segments=17; gaps=11; 1-2X=225; 3-4X=83; 5-9X=137; 10-19X=0; 20+X=0;
gi|224466365|gb|CP000857.1|	BEDTools	misc_feature	3277046	3277365	3.34	.	.	length=320; segments=12; gaps=13; 1-2X=136; 3-4X=11; 5-9X=140; 10-19X=20; 20+X=0;
gi|224466365|gb|CP000857.1|	BEDTools	misc_feature	3282963	3283651	6.81	.	.	length=689; segments=58; gaps=12; 1-2X=40; 3-4X=103; 5-9X=267; 10-19X=233; 20+X=34;
gi|224466365|gb|CP000857.1|	BEDTools	misc_feature	3283826	3284161	1.60	.	.	length=336; segments=9; gaps=5; 1-2X=255; 3-4X=49; 5-9X=27; 10-19X=0; 20+X=0;
gi|224466365|gb|CP000857.1|	BEDTools	misc_feature	3284732	3285241	4.70	.	.	length=510; segments=36; gaps=0; 1-2X=58; 3-4X=105; 5-9X=289; 10-19X=58; 20+X=0;
gi|224466365|gb|CP000857.1|	BEDTools	misc_feature	3286120	3286915	4.71	.	.	length=796; segments=57; gaps=0; 1-2X=196; 3-4X=139; 5-9X=295; 10-19X=166; 20+X=0;
gi|224466365|gb|CP000857.1|	BEDTools	misc_feature	3290370	3290690	2.13	.	.	length=321; segments=9; gaps=10; 1-2X=186; 3-4X=63; 5-9X=62; 10-19X=0; 20+X=0;
gi|224466365|gb|CP000857.1|	BEDTools	misc_feature	3298573	3299003	5.81	.	.	length=431; segments=33; gaps=0; 1-2X=5; 3-4X=26; 5-9X=316; 10-19X=84; 20+X=0;
gi|224466365|gb|CP000857.1|	BEDTools	misc_feature	3308655	3308977	5.62	.	.	length=323; segments=22; gaps=0; 1-2X=26; 3-4X=68; 5-9X=141; 10-19X=88; 20+X=0;
gi|224466365|gb|CP000857.1|	BEDTools	misc_feature	3309106	3309482	3.28	.	.	length=377; segments=18; gaps=0; 1-2X=63; 3-4X=199; 5-9X=115; 10-19X=0; 20+X=0;
gi|224466365|gb|CP000857.1|	BEDTools	misc_feature	3311369	3311694	4.58	.	.	length=326; segments=14; gaps=7; 1-2X=72; 3-4X=72; 5-9X=109; 10-19X=66; 20+X=0;
gi|224466365|gb|CP000857.1|	BEDTools	misc_feature	3311997	3312344	6.11	.	.	length=348; segments=19; gaps=0; 1-2X=95; 3-4X=46; 5-9X=35; 10-19X=172; 20+X=0;
gi|224466365|gb|CP000857.1|	BEDTools	misc_feature	3313557	3313865	3.30	.	.	length=309; segments=16; gaps=0; 1-2X=114; 3-4X=34; 5-9X=161; 10-19X=0; 20+X=0;
gi|224466365|gb|CP000857.1|	BEDTools	misc_feature	3314192	3314655	2.63	.	.	length=464; segments=23; gaps=0; 1-2X=241; 3-4X=68; 5-9X=155; 10-19X=0; 20+X=0;
gi|224466365|gb|CP000857.1|	BEDTools	misc_feature	3316215	3316628	2.26	.	.	length=414; segments=17; gaps=0; 1-2X=215; 3-4X=137; 5-9X=62; 10-19X=0; 20+X=0;
gi|224466365|gb|CP000857.1|	BEDTools	misc_feature	3316961	3317331	10.96	.	.	length=371; segments=46; gaps=0; 1-2X=45; 3-4X=0; 5-9X=48; 10-19X=178; 20+X=100;
gi|224466365|gb|CP000857.1|	BEDTools	misc_feature	3317421	3318533	7.50	.	.	length=1113; segments=128; gaps=4; 1-2X=23; 3-4X=158; 5-9X=427; 10-19X=430; 20+X=71;
gi|224466365|gb|CP000857.1|	BEDTools	misc_feature	3325056	3325382	1.46	.	.	length=327; segments=12; gaps=0; 1-2X=252; 3-4X=75; 5-9X=0; 10-19X=0; 20+X=0;
gi|224466365|gb|CP000857.1|	BEDTools	misc_feature	3337054	3337449	4.70	.	.	length=396; segments=23; gaps=0; 1-2X=50; 3-4X=104; 5-9X=184; 10-19X=58; 20+X=0;
gi|224466365|gb|CP000857.1|	BEDTools	misc_feature	3351383	3351756	3.37	.	.	length=374; segments=26; gaps=0; 1-2X=114; 3-4X=76; 5-9X=184; 10-19X=0; 20+X=0;
gi|224466365|gb|CP000857.1|	BEDTools	misc_feature	3351822	3352273	5.28	.	.	length=452; segments=24; gaps=0; 1-2X=122; 3-4X=82; 5-9X=92; 10-19X=156; 20+X=0;
gi|224466365|gb|CP000857.1|	BEDTools	misc_feature	3354369	3354946	6.61	.	.	length=578; segments=55; gaps=0; 1-2X=55; 3-4X=151; 5-9X=192; 10-19X=125; 20+X=55;
gi|224466365|gb|CP000857.1|	BEDTools	misc_feature	3355904	3356216	9.38	.	.	length=313; segments=31; gaps=6; 1-2X=29; 3-4X=57; 5-9X=47; 10-19X=98; 20+X=76;
gi|224466365|gb|CP000857.1|	BEDTools	misc_feature	3356248	3356858	3.28	.	.	length=611; segments=30; gaps=22; 1-2X=117; 3-4X=235; 5-9X=237; 10-19X=0; 20+X=0;
gi|224466365|gb|CP000857.1|	BEDTools	misc_feature	3366758	3367208	3.20	.	.	length=451; segments=31; gaps=0; 1-2X=125; 3-4X=157; 5-9X=169; 10-19X=0; 20+X=0;
gi|224466365|gb|CP000857.1|	BEDTools	misc_feature	3367243	3367711	5.92	.	.	length=469; segments=38; gaps=6; 1-2X=21; 3-4X=107; 5-9X=183; 10-19X=152; 20+X=0;
gi|224466365|gb|CP000857.1|	BEDTools	misc_feature	3369929	3370428	3.65	.	.	length=500; segments=32; gaps=0; 1-2X=185; 3-4X=96; 5-9X=168; 10-19X=51; 20+X=0;
gi|224466365|gb|CP000857.1|	BEDTools	misc_feature	3372405	3372738	2.82	.	.	length=334; segments=17; gaps=0; 1-2X=162; 3-4X=87; 5-9X=66; 10-19X=19; 20+X=0;
gi|224466365|gb|CP000857.1|	BEDTools	misc_feature	3373500	3374142	5.35	.	.	length=643; segments=39; gaps=28; 1-2X=229; 3-4X=3; 5-9X=153; 10-19X=216; 20+X=14;
gi|224466365|gb|CP000857.1|	BEDTools	misc_feature	3374515	3374895	3.30	.	.	length=381; segments=17; gaps=0; 1-2X=35; 3-4X=253; 5-9X=93; 10-19X=0; 20+X=0;
gi|224466365|gb|CP000857.1|	BEDTools	misc_feature	3375193	3375640	3.00	.	.	length=448; segments=19; gaps=0; 1-2X=134; 3-4X=179; 5-9X=135; 10-19X=0; 20+X=0;
gi|224466365|gb|CP000857.1|	BEDTools	misc_feature	3380029	3380381	2.43	.	.	length=353; segments=18; gaps=0; 1-2X=103; 3-4X=247; 5-9X=3; 10-19X=0; 20+X=0;
gi|224466365|gb|CP000857.1|	BEDTools	misc_feature	3380814	3387782	6.68	.	.	length=6969; segments=629; gaps=338; 1-2X=485; 3-4X=582; 5-9X=2775; 10-19X=2530; 20+X=259;
gi|224466365|gb|CP000857.1|	BEDTools	misc_feature	3387951	3389816	7.31	.	.	length=1866; segments=204; gaps=0; 1-2X=86; 3-4X=134; 5-9X=772; 10-19X=819; 20+X=55;
gi|224466365|gb|CP000857.1|	BEDTools	misc_feature	3389980	3390455	5.07	.	.	length=476; segments=38; gaps=0; 1-2X=105; 3-4X=155; 5-9X=83; 10-19X=123; 20+X=10;
gi|224466365|gb|CP000857.1|	BEDTools	misc_feature	3390496	3390991	7.67	.	.	length=496; segments=55; gaps=0; 1-2X=18; 3-4X=107; 5-9X=129; 10-19X=202; 20+X=40;
gi|224466365|gb|CP000857.1|	BEDTools	misc_feature	3391087	3391847	4.60	.	.	length=761; segments=55; gaps=25; 1-2X=179; 3-4X=142; 5-9X=251; 10-19X=164; 20+X=0;
gi|224466365|gb|CP000857.1|	BEDTools	misc_feature	3391969	3392336	6.00	.	.	length=368; segments=31; gaps=0; 1-2X=63; 3-4X=70; 5-9X=83; 10-19X=152; 20+X=0;
gi|224466365|gb|CP000857.1|	BEDTools	misc_feature	3392587	3393007	5.62	.	.	length=421; segments=34; gaps=0; 1-2X=132; 3-4X=58; 5-9X=50; 10-19X=181; 20+X=0;
gi|224466365|gb|CP000857.1|	BEDTools	misc_feature	3393546	3394354	4.04	.	.	length=809; segments=47; gaps=8; 1-2X=34; 3-4X=389; 5-9X=342; 10-19X=36; 20+X=0;
gi|224466365|gb|CP000857.1|	BEDTools	misc_feature	3394768	3395401	9.52	.	.	length=634; segments=67; gaps=0; 1-2X=17; 3-4X=8; 5-9X=117; 10-19X=443; 20+X=49;
gi|224466365|gb|CP000857.1|	BEDTools	misc_feature	3396947	3397262	3.54	.	.	length=316; segments=16; gaps=0; 1-2X=158; 3-4X=45; 5-9X=61; 10-19X=52; 20+X=0;
gi|224466365|gb|CP000857.1|	BEDTools	misc_feature	3397892	3401952	6.23	.	.	length=4061; segments=324; gaps=188; 1-2X=617; 3-4X=499; 5-9X=1312; 10-19X=1229; 20+X=216;
gi|224466365|gb|CP000857.1|	BEDTools	misc_feature	3404049	3405018	7.07	.	.	length=970; segments=91; gaps=0; 1-2X=194; 3-4X=165; 5-9X=225; 10-19X=268; 20+X=118;
gi|224466365|gb|CP000857.1|	BEDTools	misc_feature	3405491	3406554	5.50	.	.	length=1064; segments=66; gaps=26; 1-2X=205; 3-4X=109; 5-9X=385; 10-19X=339; 20+X=0;
gi|224466365|gb|CP000857.1|	BEDTools	misc_feature	3407950	3408399	3.73	.	.	length=450; segments=27; gaps=0; 1-2X=127; 3-4X=72; 5-9X=235; 10-19X=16; 20+X=0;
gi|224466365|gb|CP000857.1|	BEDTools	misc_feature	3409007	3409309	2.76	.	.	length=303; segments=9; gaps=4; 1-2X=129; 3-4X=71; 5-9X=99; 10-19X=0; 20+X=0;
gi|224466365|gb|CP000857.1|	BEDTools	misc_feature	3411034	3411490	2.33	.	.	length=457; segments=21; gaps=0; 1-2X=258; 3-4X=93; 5-9X=106; 10-19X=0; 20+X=0;
gi|224466365|gb|CP000857.1|	BEDTools	misc_feature	3411649	3412237	2.58	.	.	length=589; segments=27; gaps=4; 1-2X=256; 3-4X=191; 5-9X=138; 10-19X=0; 20+X=0;
gi|224466365|gb|CP000857.1|	BEDTools	misc_feature	3416335	3417589	7.68	.	.	length=1255; segments=115; gaps=0; 1-2X=120; 3-4X=165; 5-9X=351; 10-19X=511; 20+X=108;
gi|224466365|gb|CP000857.1|	BEDTools	misc_feature	3419464	3419799	3.46	.	.	length=336; segments=16; gaps=0; 1-2X=113; 3-4X=85; 5-9X=117; 10-19X=21; 20+X=0;
gi|224466365|gb|CP000857.1|	BEDTools	misc_feature	3419842	3420188	5.92	.	.	length=347; segments=26; gaps=0; 1-2X=13; 3-4X=52; 5-9X=187; 10-19X=95; 20+X=0;
gi|224466365|gb|CP000857.1|	BEDTools	misc_feature	3420491	3420822	3.46	.	.	length=332; segments=17; gaps=0; 1-2X=64; 3-4X=128; 5-9X=140; 10-19X=0; 20+X=0;
gi|224466365|gb|CP000857.1|	BEDTools	misc_feature	3423352	3423692	9.57	.	.	length=341; segments=29; gaps=0; 1-2X=38; 3-4X=3; 5-9X=121; 10-19X=97; 20+X=82;
gi|224466365|gb|CP000857.1|	BEDTools	misc_feature	3427549	3428293	3.81	.	.	length=745; segments=42; gaps=0; 1-2X=302; 3-4X=126; 5-9X=202; 10-19X=115; 20+X=0;
gi|224466365|gb|CP000857.1|	BEDTools	misc_feature	3428388	3429009	2.31	.	.	length=622; segments=22; gaps=8; 1-2X=289; 3-4X=240; 5-9X=85; 10-19X=0; 20+X=0;
gi|224466365|gb|CP000857.1|	BEDTools	misc_feature	3430509	3431918	4.29	.	.	length=1410; segments=88; gaps=44; 1-2X=437; 3-4X=287; 5-9X=375; 10-19X=246; 20+X=21;
gi|224466365|gb|CP000857.1|	BEDTools	misc_feature	3431980	3432464	5.97	.	.	length=485; segments=39; gaps=0; 1-2X=34; 3-4X=7; 5-9X=320; 10-19X=124; 20+X=0;
gi|224466365|gb|CP000857.1|	BEDTools	misc_feature	3432861	3433180	3.19	.	.	length=320; segments=16; gaps=10; 1-2X=107; 3-4X=51; 5-9X=152; 10-19X=0; 20+X=0;
gi|224466365|gb|CP000857.1|	BEDTools	misc_feature	3443264	3443864	4.98	.	.	length=601; segments=42; gaps=0; 1-2X=10; 3-4X=239; 5-9X=251; 10-19X=101; 20+X=0;
gi|224466365|gb|CP000857.1|	BEDTools	misc_feature	3443937	3444319	6.69	.	.	length=383; segments=32; gaps=0; 1-2X=4; 3-4X=29; 5-9X=206; 10-19X=144; 20+X=0;
gi|224466365|gb|CP000857.1|	BEDTools	misc_feature	3445383	3446505	5.89	.	.	length=1123; segments=92; gaps=0; 1-2X=89; 3-4X=191; 5-9X=495; 10-19X=348; 20+X=0;
gi|224466365|gb|CP000857.1|	BEDTools	misc_feature	3447699	3448314	4.14	.	.	length=616; segments=38; gaps=0; 1-2X=122; 3-4X=178; 5-9X=253; 10-19X=63; 20+X=0;
gi|224466365|gb|CP000857.1|	BEDTools	misc_feature	3460095	3460730	4.40	.	.	length=636; segments=45; gaps=0; 1-2X=184; 3-4X=46; 5-9X=317; 10-19X=89; 20+X=0;
gi|224466365|gb|CP000857.1|	BEDTools	misc_feature	3460873	3461429	5.61	.	.	length=557; segments=38; gaps=0; 1-2X=104; 3-4X=96; 5-9X=168; 10-19X=189; 20+X=0;
gi|224466365|gb|CP000857.1|	BEDTools	misc_feature	3465822	3466200	5.01	.	.	length=379; segments=23; gaps=0; 1-2X=72; 3-4X=109; 5-9X=96; 10-19X=102; 20+X=0;
gi|224466365|gb|CP000857.1|	BEDTools	misc_feature	3474081	3474548	2.36	.	.	length=468; segments=17; gaps=0; 1-2X=297; 3-4X=23; 5-9X=148; 10-19X=0; 20+X=0;
gi|224466365|gb|CP000857.1|	BEDTools	misc_feature	3476784	3477966	4.88	.	.	length=1183; segments=80; gaps=15; 1-2X=222; 3-4X=337; 5-9X=309; 10-19X=300; 20+X=0;
gi|224466365|gb|CP000857.1|	BEDTools	misc_feature	3483355	3485147	3.13	.	.	length=1793; segments=109; gaps=56; 1-2X=585; 3-4X=480; 5-9X=625; 10-19X=47; 20+X=0;
gi|224466365|gb|CP000857.1|	BEDTools	misc_feature	3488362	3489676	4.75	.	.	length=1315; segments=103; gaps=3; 1-2X=115; 3-4X=356; 5-9X=669; 10-19X=172; 20+X=0;
gi|224466365|gb|CP000857.1|	BEDTools	misc_feature	3499503	3499861	4.52	.	.	length=359; segments=20; gaps=0; 1-2X=21; 3-4X=80; 5-9X=244; 10-19X=14; 20+X=0;
gi|224466365|gb|CP000857.1|	BEDTools	misc_feature	3500173	3500587	3.20	.	.	length=415; segments=23; gaps=0; 1-2X=116; 3-4X=142; 5-9X=157; 10-19X=0; 20+X=0;
gi|224466365|gb|CP000857.1|	BEDTools	misc_feature	3504821	3505294	9.76	.	.	length=474; segments=45; gaps=0; 1-2X=3; 3-4X=15; 5-9X=186; 10-19X=175; 20+X=95;
gi|224466365|gb|CP000857.1|	BEDTools	misc_feature	3507403	3507782	3.37	.	.	length=380; segments=18; gaps=0; 1-2X=105; 3-4X=112; 5-9X=158; 10-19X=5; 20+X=0;
gi|224466365|gb|CP000857.1|	BEDTools	misc_feature	3508048	3508358	4.37	.	.	length=311; segments=15; gaps=0; 1-2X=42; 3-4X=109; 5-9X=122; 10-19X=38; 20+X=0;
gi|224466365|gb|CP000857.1|	BEDTools	misc_feature	3509735	3510061	5.06	.	.	length=327; segments=23; gaps=0; 1-2X=82; 3-4X=13; 5-9X=157; 10-19X=75; 20+X=0;
gi|224466365|gb|CP000857.1|	BEDTools	misc_feature	3510240	3510571	3.24	.	.	length=332; segments=21; gaps=13; 1-2X=109; 3-4X=41; 5-9X=169; 10-19X=0; 20+X=0;
gi|224466365|gb|CP000857.1|	BEDTools	misc_feature	3514188	3514531	3.37	.	.	length=344; segments=13; gaps=7; 1-2X=50; 3-4X=163; 5-9X=124; 10-19X=0; 20+X=0;
gi|224466365|gb|CP000857.1|	BEDTools	misc_feature	3515752	3516927	6.62	.	.	length=1176; segments=122; gaps=0; 1-2X=86; 3-4X=133; 5-9X=464; 10-19X=488; 20+X=5;
gi|224466365|gb|CP000857.1|	BEDTools	misc_feature	3517021	3529631	9.09	.	.	length=12611; segments=1481; gaps=48; 1-2X=320; 3-4X=758; 5-9X=3697; 10-19X=6215; 20+X=1573;
gi|224466365|gb|CP000857.1|	BEDTools	misc_feature	3531169	3535928	8.98	.	.	length=4760; segments=563; gaps=56; 1-2X=30; 3-4X=348; 5-9X=1275; 10-19X=2573; 20+X=478;
gi|224466365|gb|CP000857.1|	BEDTools	misc_feature	3537267	3537623	4.53	.	.	length=357; segments=19; gaps=0; 1-2X=45; 3-4X=122; 5-9X=139; 10-19X=51; 20+X=0;
gi|224466365|gb|CP000857.1|	BEDTools	misc_feature	3538324	3538747	4.64	.	.	length=424; segments=29; gaps=0; 1-2X=0; 3-4X=103; 5-9X=310; 10-19X=11; 20+X=0;
gi|224466365|gb|CP000857.1|	BEDTools	misc_feature	3539342	3540234	3.94	.	.	length=893; segments=56; gaps=0; 1-2X=164; 3-4X=301; 5-9X=366; 10-19X=62; 20+X=0;
gi|224466365|gb|CP000857.1|	BEDTools	misc_feature	3543192	3543505	5.34	.	.	length=314; segments=20; gaps=0; 1-2X=8; 3-4X=100; 5-9X=138; 10-19X=68; 20+X=0;
gi|224466365|gb|CP000857.1|	BEDTools	misc_feature	3548269	3548927	5.50	.	.	length=659; segments=47; gaps=0; 1-2X=58; 3-4X=118; 5-9X=324; 10-19X=159; 20+X=0;
gi|224466365|gb|CP000857.1|	BEDTools	misc_feature	3555001	3555440	4.69	.	.	length=440; segments=23; gaps=8; 1-2X=108; 3-4X=37; 5-9X=205; 10-19X=82; 20+X=0;
gi|224466365|gb|CP000857.1|	BEDTools	misc_feature	3556648	3557191	2.60	.	.	length=544; segments=20; gaps=12; 1-2X=231; 3-4X=162; 5-9X=139; 10-19X=0; 20+X=0;
gi|224466365|gb|CP000857.1|	BEDTools	misc_feature	3557660	3558188	3.95	.	.	length=529; segments=26; gaps=0; 1-2X=144; 3-4X=158; 5-9X=160; 10-19X=67; 20+X=0;
gi|224466365|gb|CP000857.1|	BEDTools	misc_feature	3558239	3559325	8.08	.	.	length=1087; segments=124; gaps=24; 1-2X=23; 3-4X=69; 5-9X=378; 10-19X=520; 20+X=73;
gi|224466365|gb|CP000857.1|	BEDTools	misc_feature	3568818	3569279	3.35	.	.	length=462; segments=23; gaps=0; 1-2X=150; 3-4X=81; 5-9X=231; 10-19X=0; 20+X=0;
gi|224466365|gb|CP000857.1|	BEDTools	misc_feature	3569988	3570410	4.48	.	.	length=423; segments=21; gaps=0; 1-2X=112; 3-4X=63; 5-9X=177; 10-19X=71; 20+X=0;
gi|224466365|gb|CP000857.1|	BEDTools	misc_feature	3571280	3571588	3.91	.	.	length=309; segments=18; gaps=7; 1-2X=80; 3-4X=26; 5-9X=182; 10-19X=14; 20+X=0;
gi|224466365|gb|CP000857.1|	BEDTools	misc_feature	3574291	3574899	3.79	.	.	length=609; segments=39; gaps=0; 1-2X=177; 3-4X=142; 5-9X=239; 10-19X=51; 20+X=0;
gi|224466365|gb|CP000857.1|	BEDTools	misc_feature	3580158	3580508	3.00	.	.	length=351; segments=15; gaps=0; 1-2X=89; 3-4X=173; 5-9X=89; 10-19X=0; 20+X=0;
gi|224466365|gb|CP000857.1|	BEDTools	misc_feature	3586061	3586364	2.24	.	.	length=304; segments=11; gaps=0; 1-2X=116; 3-4X=188; 5-9X=0; 10-19X=0; 20+X=0;
gi|224466365|gb|CP000857.1|	BEDTools	misc_feature	3589067	3589547	3.35	.	.	length=481; segments=19; gaps=1; 1-2X=185; 3-4X=115; 5-9X=144; 10-19X=36; 20+X=0;
gi|224466365|gb|CP000857.1|	BEDTools	misc_feature	3589697	3590024	3.36	.	.	length=328; segments=18; gaps=0; 1-2X=95; 3-4X=84; 5-9X=147; 10-19X=2; 20+X=0;
gi|224466365|gb|CP000857.1|	BEDTools	misc_feature	3590827	3591887	3.79	.	.	length=1061; segments=61; gaps=31; 1-2X=378; 3-4X=173; 5-9X=333; 10-19X=146; 20+X=0;
gi|224466365|gb|CP000857.1|	BEDTools	misc_feature	3592039	3592596	3.25	.	.	length=558; segments=19; gaps=17; 1-2X=167; 3-4X=111; 5-9X=263; 10-19X=0; 20+X=0;
gi|224466365|gb|CP000857.1|	BEDTools	misc_feature	3593780	3594132	3.39	.	.	length=353; segments=17; gaps=0; 1-2X=104; 3-4X=82; 5-9X=165; 10-19X=2; 20+X=0;
gi|224466365|gb|CP000857.1|	BEDTools	misc_feature	3602348	3602756	7.47	.	.	length=409; segments=36; gaps=0; 1-2X=129; 3-4X=54; 5-9X=23; 10-19X=141; 20+X=62;
gi|224466365|gb|CP000857.1|	BEDTools	misc_feature	3602890	3603192	5.48	.	.	length=303; segments=18; gaps=0; 1-2X=23; 3-4X=72; 5-9X=132; 10-19X=76; 20+X=0;
gi|224466365|gb|CP000857.1|	BEDTools	misc_feature	3607246	3607691	1.74	.	.	length=446; segments=13; gaps=0; 1-2X=282; 3-4X=164; 5-9X=0; 10-19X=0; 20+X=0;
gi|224466365|gb|CP000857.1|	BEDTools	misc_feature	3608763	3609071	5.75	.	.	length=309; segments=18; gaps=0; 1-2X=32; 3-4X=32; 5-9X=160; 10-19X=85; 20+X=0;
gi|224466365|gb|CP000857.1|	BEDTools	misc_feature	3620391	3620793	2.43	.	.	length=403; segments=14; gaps=0; 1-2X=225; 3-4X=68; 5-9X=110; 10-19X=0; 20+X=0;
gi|224466365|gb|CP000857.1|	BEDTools	misc_feature	3620944	3621410	5.53	.	.	length=467; segments=28; gaps=2; 1-2X=129; 3-4X=50; 5-9X=111; 10-19X=175; 20+X=0;
gi|224466365|gb|CP000857.1|	BEDTools	misc_feature	3632297	3632634	2.15	.	.	length=338; segments=14; gaps=0; 1-2X=184; 3-4X=114; 5-9X=40; 10-19X=0; 20+X=0;
gi|224466365|gb|CP000857.1|	BEDTools	misc_feature	3635816	3636118	3.97	.	.	length=303; segments=21; gaps=0; 1-2X=82; 3-4X=85; 5-9X=99; 10-19X=37; 20+X=0;
gi|224466365|gb|CP000857.1|	BEDTools	misc_feature	3640540	3640876	3.80	.	.	length=337; segments=18; gaps=0; 1-2X=83; 3-4X=86; 5-9X=148; 10-19X=20; 20+X=0;
gi|224466365|gb|CP000857.1|	BEDTools	misc_feature	3643779	3644305	3.90	.	.	length=527; segments=16; gaps=22; 1-2X=52; 3-4X=171; 5-9X=266; 10-19X=16; 20+X=0;
gi|224466365|gb|CP000857.1|	BEDTools	misc_feature	3646053	3646369	3.36	.	.	length=317; segments=16; gaps=7; 1-2X=113; 3-4X=77; 5-9X=96; 10-19X=24; 20+X=0;
gi|224466365|gb|CP000857.1|	BEDTools	misc_feature	3656624	3656993	3.75	.	.	length=370; segments=20; gaps=0; 1-2X=165; 3-4X=56; 5-9X=87; 10-19X=62; 20+X=0;
gi|224466365|gb|CP000857.1|	BEDTools	misc_feature	3657088	3657704	4.96	.	.	length=617; segments=41; gaps=11; 1-2X=80; 3-4X=134; 5-9X=268; 10-19X=124; 20+X=0;
gi|224466365|gb|CP000857.1|	BEDTools	misc_feature	3658490	3659094	3.88	.	.	length=605; segments=39; gaps=8; 1-2X=163; 3-4X=181; 5-9X=178; 10-19X=75; 20+X=0;
gi|224466365|gb|CP000857.1|	BEDTools	misc_feature	3661069	3661726	3.39	.	.	length=658; segments=36; gaps=0; 1-2X=263; 3-4X=104; 5-9X=251; 10-19X=40; 20+X=0;
gi|224466365|gb|CP000857.1|	BEDTools	misc_feature	3661890	3662511	4.05	.	.	length=622; segments=37; gaps=0; 1-2X=216; 3-4X=52; 5-9X=279; 10-19X=75; 20+X=0;
gi|224466365|gb|CP000857.1|	BEDTools	misc_feature	3663709	3664179	4.51	.	.	length=471; segments=31; gaps=0; 1-2X=195; 3-4X=17; 5-9X=142; 10-19X=117; 20+X=0;
gi|224466365|gb|CP000857.1|	BEDTools	misc_feature	3667401	3667785	2.85	.	.	length=385; segments=21; gaps=0; 1-2X=164; 3-4X=85; 5-9X=136; 10-19X=0; 20+X=0;
gi|224466365|gb|CP000857.1|	BEDTools	misc_feature	3668682	3669389	4.36	.	.	length=708; segments=31; gaps=18; 1-2X=125; 3-4X=286; 5-9X=137; 10-19X=142; 20+X=0;
gi|224466365|gb|CP000857.1|	BEDTools	misc_feature	3670749	3671604	4.72	.	.	length=856; segments=55; gaps=13; 1-2X=96; 3-4X=222; 5-9X=394; 10-19X=131; 20+X=0;
gi|224466365|gb|CP000857.1|	BEDTools	misc_feature	3671990	3672329	2.39	.	.	length=340; segments=10; gaps=6; 1-2X=177; 3-4X=74; 5-9X=83; 10-19X=0; 20+X=0;
gi|224466365|gb|CP000857.1|	BEDTools	misc_feature	3686374	3686701	5.12	.	.	length=328; segments=18; gaps=0; 1-2X=72; 3-4X=74; 5-9X=87; 10-19X=95; 20+X=0;
gi|224466365|gb|CP000857.1|	BEDTools	misc_feature	3691300	3691938	6.53	.	.	length=639; segments=59; gaps=0; 1-2X=118; 3-4X=133; 5-9X=111; 10-19X=244; 20+X=33;
gi|224466365|gb|CP000857.1|	BEDTools	misc_feature	3693380	3693899	7.00	.	.	length=520; segments=39; gaps=0; 1-2X=76; 3-4X=102; 5-9X=110; 10-19X=193; 20+X=39;
gi|224466365|gb|CP000857.1|	BEDTools	misc_feature	3696907	3697688	4.66	.	.	length=782; segments=50; gaps=15; 1-2X=189; 3-4X=141; 5-9X=333; 10-19X=71; 20+X=33;
gi|224466365|gb|CP000857.1|	BEDTools	misc_feature	3697861	3698327	5.10	.	.	length=467; segments=22; gaps=1; 1-2X=130; 3-4X=135; 5-9X=33; 10-19X=168; 20+X=0;
gi|224466365|gb|CP000857.1|	BEDTools	misc_feature	3726868	3727183	4.44	.	.	length=316; segments=14; gaps=0; 1-2X=70; 3-4X=136; 5-9X=35; 10-19X=75; 20+X=0;
gi|224466365|gb|CP000857.1|	BEDTools	misc_feature	3728235	3728772	8.62	.	.	length=538; segments=43; gaps=0; 1-2X=47; 3-4X=86; 5-9X=77; 10-19X=261; 20+X=67;
gi|224466365|gb|CP000857.1|	BEDTools	misc_feature	3739043	3739454	3.73	.	.	length=412; segments=25; gaps=0; 1-2X=44; 3-4X=208; 5-9X=146; 10-19X=14; 20+X=0;
gi|224466365|gb|CP000857.1|	BEDTools	misc_feature	3747642	3747969	1.81	.	.	length=328; segments=11; gaps=0; 1-2X=237; 3-4X=49; 5-9X=42; 10-19X=0; 20+X=0;
gi|224466365|gb|CP000857.1|	BEDTools	misc_feature	3748648	3749024	4.06	.	.	length=377; segments=17; gaps=0; 1-2X=97; 3-4X=93; 5-9X=143; 10-19X=44; 20+X=0;
gi|224466365|gb|CP000857.1|	BEDTools	misc_feature	3749195	3749678	7.05	.	.	length=484; segments=46; gaps=0; 1-2X=45; 3-4X=98; 5-9X=123; 10-19X=190; 20+X=28;
gi|224466365|gb|CP000857.1|	BEDTools	misc_feature	3750159	3751357	3.31	.	.	length=1199; segments=64; gaps=0; 1-2X=350; 3-4X=427; 5-9X=377; 10-19X=45; 20+X=0;
gi|224466365|gb|CP000857.1|	BEDTools	misc_feature	3751446	3751840	3.42	.	.	length=395; segments=24; gaps=0; 1-2X=84; 3-4X=145; 5-9X=166; 10-19X=0; 20+X=0;
gi|224466365|gb|CP000857.1|	BEDTools	misc_feature	3752441	3753081	2.84	.	.	length=641; segments=29; gaps=19; 1-2X=234; 3-4X=176; 5-9X=212; 10-19X=0; 20+X=0;
gi|224466365|gb|CP000857.1|	BEDTools	misc_feature	3757428	3757755	3.05	.	.	length=328; segments=19; gaps=0; 1-2X=127; 3-4X=65; 5-9X=136; 10-19X=0; 20+X=0;
gi|224466365|gb|CP000857.1|	BEDTools	misc_feature	3772295	3772706	6.61	.	.	length=412; segments=31; gaps=0; 1-2X=12; 3-4X=81; 5-9X=144; 10-19X=175; 20+X=0;
gi|224466365|gb|CP000857.1|	BEDTools	misc_feature	3773456	3773779	8.37	.	.	length=324; segments=30; gaps=0; 1-2X=17; 3-4X=37; 5-9X=23; 10-19X=247; 20+X=0;
gi|224466365|gb|CP000857.1|	BEDTools	misc_feature	3777477	3780227	6.69	.	.	length=2751; segments=272; gaps=35; 1-2X=157; 3-4X=425; 5-9X=1125; 10-19X=884; 20+X=125;
gi|224466365|gb|CP000857.1|	BEDTools	misc_feature	3787284	3787622	6.52	.	.	length=339; segments=18; gaps=0; 1-2X=0; 3-4X=88; 5-9X=159; 10-19X=69; 20+X=23;
gi|224466365|gb|CP000857.1|	BEDTools	misc_feature	3790508	3790830	2.20	.	.	length=323; segments=11; gaps=3; 1-2X=124; 3-4X=196; 5-9X=0; 10-19X=0; 20+X=0;
gi|224466365|gb|CP000857.1|	BEDTools	misc_feature	3801020	3801440	4.42	.	.	length=421; segments=23; gaps=11; 1-2X=57; 3-4X=86; 5-9X=225; 10-19X=42; 20+X=0;
gi|224466365|gb|CP000857.1|	BEDTools	misc_feature	3812463	3812805	4.52	.	.	length=343; segments=20; gaps=0; 1-2X=87; 3-4X=74; 5-9X=116; 10-19X=66; 20+X=0;
gi|224466365|gb|CP000857.1|	BEDTools	misc_feature	3813185	3813871	5.48	.	.	length=687; segments=39; gaps=10; 1-2X=159; 3-4X=175; 5-9X=206; 10-19X=69; 20+X=68;
gi|224466365|gb|CP000857.1|	BEDTools	misc_feature	3814734	3815125	3.20	.	.	length=392; segments=21; gaps=14; 1-2X=88; 3-4X=141; 5-9X=149; 10-19X=0; 20+X=0;
gi|224466365|gb|CP000857.1|	BEDTools	misc_feature	3815143	3815665	5.94	.	.	length=523; segments=48; gaps=0; 1-2X=19; 3-4X=71; 5-9X=291; 10-19X=142; 20+X=0;
gi|224466365|gb|CP000857.1|	BEDTools	misc_feature	3826207	3826682	1.14	.	.	length=476; segments=14; gaps=4; 1-2X=436; 3-4X=36; 5-9X=0; 10-19X=0; 20+X=0;
gi|224466365|gb|CP000857.1|	BEDTools	misc_feature	3833209	3833894	4.34	.	.	length=686; segments=45; gaps=26; 1-2X=195; 3-4X=123; 5-9X=201; 10-19X=141; 20+X=0;
gi|224466365|gb|CP000857.1|	BEDTools	misc_feature	3835596	3835957	3.22	.	.	length=362; segments=19; gaps=0; 1-2X=107; 3-4X=108; 5-9X=147; 10-19X=0; 20+X=0;
gi|224466365|gb|CP000857.1|	BEDTools	misc_feature	3836220	3836705	4.58	.	.	length=486; segments=28; gaps=0; 1-2X=212; 3-4X=10; 5-9X=131; 10-19X=133; 20+X=0;
gi|224466365|gb|CP000857.1|	BEDTools	misc_feature	3840753	3841393	6.12	.	.	length=641; segments=61; gaps=0; 1-2X=74; 3-4X=112; 5-9X=225; 10-19X=221; 20+X=9;
gi|224466365|gb|CP000857.1|	BEDTools	misc_feature	3842423	3843055	4.02	.	.	length=633; segments=45; gaps=0; 1-2X=154; 3-4X=141; 5-9X=282; 10-19X=56; 20+X=0;
gi|224466365|gb|CP000857.1|	BEDTools	misc_feature	3859427	3859882	6.40	.	.	length=456; segments=37; gaps=0; 1-2X=0; 3-4X=66; 5-9X=236; 10-19X=154; 20+X=0;
gi|224466365|gb|CP000857.1|	BEDTools	misc_feature	3861632	3861978	5.41	.	.	length=347; segments=20; gaps=0; 1-2X=37; 3-4X=63; 5-9X=164; 10-19X=83; 20+X=0;
gi|224466365|gb|CP000857.1|	BEDTools	misc_feature	3862335	3862853	5.45	.	.	length=519; segments=38; gaps=0; 1-2X=50; 3-4X=101; 5-9X=241; 10-19X=127; 20+X=0;
gi|224466365|gb|CP000857.1|	BEDTools	misc_feature	3863240	3863861	5.08	.	.	length=622; segments=41; gaps=0; 1-2X=66; 3-4X=147; 5-9X=288; 10-19X=121; 20+X=0;
gi|224466365|gb|CP000857.1|	BEDTools	misc_feature	3864433	3864866	4.92	.	.	length=434; segments=24; gaps=0; 1-2X=95; 3-4X=132; 5-9X=113; 10-19X=80; 20+X=14;
gi|224466365|gb|CP000857.1|	BEDTools	misc_feature	3870476	3874022	5.79	.	.	length=3547; segments=275; gaps=46; 1-2X=466; 3-4X=496; 5-9X=1432; 10-19X=1072; 20+X=35;
gi|224466365|gb|CP000857.1|	BEDTools	misc_feature	3876976	3877366	3.77	.	.	length=391; segments=25; gaps=0; 1-2X=168; 3-4X=101; 5-9X=43; 10-19X=79; 20+X=0;
gi|224466365|gb|CP000857.1|	BEDTools	misc_feature	3882822	3883279	2.61	.	.	length=458; segments=18; gaps=0; 1-2X=165; 3-4X=218; 5-9X=75; 10-19X=0; 20+X=0;
gi|224466365|gb|CP000857.1|	BEDTools	misc_feature	3921051	3921624	4.00	.	.	length=574; segments=36; gaps=0; 1-2X=124; 3-4X=150; 5-9X=256; 10-19X=44; 20+X=0;
gi|224466365|gb|CP000857.1|	BEDTools	misc_feature	3925244	3925677	4.57	.	.	length=434; segments=31; gaps=0; 1-2X=114; 3-4X=56; 5-9X=188; 10-19X=76; 20+X=0;
gi|224466365|gb|CP000857.1|	BEDTools	misc_feature	3930287	3930921	5.71	.	.	length=635; segments=59; gaps=0; 1-2X=32; 3-4X=103; 5-9X=343; 10-19X=157; 20+X=0;
gi|224466365|gb|CP000857.1|	BEDTools	misc_feature	3932689	3933027	4.90	.	.	length=339; segments=22; gaps=0; 1-2X=37; 3-4X=68; 5-9X=184; 10-19X=50; 20+X=0;
gi|224466365|gb|CP000857.1|	BEDTools	misc_feature	3959706	3960037	3.79	.	.	length=332; segments=14; gaps=0; 1-2X=135; 3-4X=34; 5-9X=122; 10-19X=41; 20+X=0;
gi|224466365|gb|CP000857.1|	BEDTools	misc_feature	3966435	3966834	4.51	.	.	length=400; segments=26; gaps=11; 1-2X=140; 3-4X=50; 5-9X=95; 10-19X=104; 20+X=0;
gi|224466365|gb|CP000857.1|	BEDTools	misc_feature	3968872	3969349	4.58	.	.	length=478; segments=34; gaps=0; 1-2X=62; 3-4X=169; 5-9X=170; 10-19X=77; 20+X=0;
gi|224466365|gb|CP000857.1|	BEDTools	misc_feature	3970196	3970503	3.71	.	.	length=308; segments=18; gaps=0; 1-2X=50; 3-4X=138; 5-9X=104; 10-19X=16; 20+X=0;
gi|224466365|gb|CP000857.1|	BEDTools	misc_feature	3974601	3975172	3.05	.	.	length=572; segments=28; gaps=0; 1-2X=211; 3-4X=136; 5-9X=225; 10-19X=0; 20+X=0;
gi|224466365|gb|CP000857.1|	BEDTools	misc_feature	3975315	3978047	4.72	.	.	length=2733; segments=206; gaps=124; 1-2X=509; 3-4X=570; 5-9X=980; 10-19X=523; 20+X=27;
gi|224466365|gb|CP000857.1|	BEDTools	misc_feature	3978267	3978993	4.06	.	.	length=727; segments=44; gaps=7; 1-2X=249; 3-4X=151; 5-9X=190; 10-19X=130; 20+X=0;
gi|224466365|gb|CP000857.1|	BEDTools	misc_feature	3979552	3980407	2.60	.	.	length=856; segments=45; gaps=0; 1-2X=318; 3-4X=390; 5-9X=148; 10-19X=0; 20+X=0;
gi|224466365|gb|CP000857.1|	BEDTools	misc_feature	3980512	3980887	5.51	.	.	length=376; segments=32; gaps=0; 1-2X=26; 3-4X=104; 5-9X=145; 10-19X=101; 20+X=0;
gi|224466365|gb|CP000857.1|	BEDTools	misc_feature	3981400	3982552	5.90	.	.	length=1153; segments=85; gaps=45; 1-2X=172; 3-4X=141; 5-9X=367; 10-19X=419; 20+X=9;
gi|224466365|gb|CP000857.1|	BEDTools	misc_feature	3982588	3983824	5.44	.	.	length=1237; segments=110; gaps=0; 1-2X=138; 3-4X=208; 5-9X=618; 10-19X=258; 20+X=15;
gi|224466365|gb|CP000857.1|	BEDTools	misc_feature	3984673	3985014	2.16	.	.	length=342; segments=13; gaps=0; 1-2X=143; 3-4X=199; 5-9X=0; 10-19X=0; 20+X=0;
gi|224466365|gb|CP000857.1|	BEDTools	misc_feature	3991955	3992936	3.94	.	.	length=982; segments=52; gaps=7; 1-2X=186; 3-4X=256; 5-9X=483; 10-19X=50; 20+X=0;
gi|224466365|gb|CP000857.1|	BEDTools	misc_feature	3993436	3993805	2.76	.	.	length=370; segments=15; gaps=13; 1-2X=138; 3-4X=115; 5-9X=100; 10-19X=4; 20+X=0;
gi|224466365|gb|CP000857.1|	BEDTools	misc_feature	3995795	3996470	5.76	.	.	length=676; segments=46; gaps=7; 1-2X=87; 3-4X=117; 5-9X=307; 10-19X=124; 20+X=34;
gi|224466365|gb|CP000857.1|	BEDTools	misc_feature	4000836	4002778	5.84	.	.	length=1943; segments=168; gaps=21; 1-2X=177; 3-4X=150; 5-9X=1064; 10-19X=522; 20+X=9;
gi|224466365|gb|CP000857.1|	BEDTools	misc_feature	4005443	4012518	7.49	.	.	length=7076; segments=725; gaps=58; 1-2X=450; 3-4X=611; 5-9X=2400; 10-19X=3240; 20+X=317;
gi|224466365|gb|CP000857.1|	BEDTools	misc_feature	4014451	4014998	3.48	.	.	length=548; segments=26; gaps=0; 1-2X=314; 3-4X=37; 5-9X=98; 10-19X=99; 20+X=0;
gi|224466365|gb|CP000857.1|	BEDTools	misc_feature	4015351	4016054	4.80	.	.	length=704; segments=45; gaps=6; 1-2X=87; 3-4X=216; 5-9X=261; 10-19X=134; 20+X=0;
gi|224466365|gb|CP000857.1|	BEDTools	misc_feature	4017683	4018019	2.31	.	.	length=337; segments=12; gaps=0; 1-2X=143; 3-4X=167; 5-9X=27; 10-19X=0; 20+X=0;
gi|224466365|gb|CP000857.1|	BEDTools	misc_feature	4021486	4021804	4.17	.	.	length=319; segments=11; gaps=0; 1-2X=14; 3-4X=105; 5-9X=200; 10-19X=0; 20+X=0;
gi|224466365|gb|CP000857.1|	BEDTools	misc_feature	4025185	4025674	6.38	.	.	length=490; segments=38; gaps=0; 1-2X=46; 3-4X=46; 5-9X=208; 10-19X=190; 20+X=0;
gi|224466365|gb|CP000857.1|	BEDTools	misc_feature	4026108	4026505	5.50	.	.	length=398; segments=33; gaps=0; 1-2X=109; 3-4X=15; 5-9X=141; 10-19X=133; 20+X=0;
gi|224466365|gb|CP000857.1|	BEDTools	misc_feature	4031596	4036994	14.04	.	.	length=5399; segments=1533; gaps=0; 1-2X=131; 3-4X=124; 5-9X=758; 10-19X=1619; 20+X=2767;
gi|224466365|gb|CP000857.1|	BEDTools	misc_feature	4040434	4054711	8.64	.	.	length=14278; segments=1660; gaps=180; 1-2X=546; 3-4X=1250; 5-9X=3999; 10-19X=6706; 20+X=1597;
gi|224466365|gb|CP000857.1|	BEDTools	misc_feature	4061334	4061814	8.60	.	.	length=481; segments=42; gaps=0; 1-2X=0; 3-4X=48; 5-9X=115; 10-19X=294; 20+X=24;
gi|224466365|gb|CP000857.1|	BEDTools	misc_feature	4064432	4064949	3.15	.	.	length=518; segments=21; gaps=0; 1-2X=180; 3-4X=118; 5-9X=220; 10-19X=0; 20+X=0;
gi|224466365|gb|CP000857.1|	BEDTools	misc_feature	4066315	4067009	5.58	.	.	length=695; segments=43; gaps=0; 1-2X=74; 3-4X=151; 5-9X=270; 10-19X=200; 20+X=0;
gi|224466365|gb|CP000857.1|	BEDTools	misc_feature	4071635	4072809	2.86	.	.	length=1175; segments=61; gaps=5; 1-2X=470; 3-4X=303; 5-9X=397; 10-19X=0; 20+X=0;
gi|224466365|gb|CP000857.1|	BEDTools	misc_feature	4074643	4076321	14.71	.	.	length=1679; segments=625; gaps=0; 1-2X=93; 3-4X=145; 5-9X=149; 10-19X=241; 20+X=1051;
gi|224466365|gb|CP000857.1|	BEDTools	misc_feature	4076718	4079980	12.57	.	.	length=3263; segments=792; gaps=0; 1-2X=41; 3-4X=134; 5-9X=488; 10-19X=1386; 20+X=1214;
gi|224466365|gb|CP000857.1|	BEDTools	misc_feature	4080832	4081316	12.76	.	.	length=485; segments=60; gaps=0; 1-2X=5; 3-4X=94; 5-9X=72; 10-19X=74; 20+X=240;
gi|224466365|gb|CP000857.1|	BEDTools	misc_feature	4083146	4083617	3.92	.	.	length=472; segments=28; gaps=0; 1-2X=113; 3-4X=228; 5-9X=51; 10-19X=80; 20+X=0;
gi|224466365|gb|CP000857.1|	BEDTools	misc_feature	4084682	4085082	6.29	.	.	length=401; segments=27; gaps=0; 1-2X=86; 3-4X=66; 5-9X=134; 10-19X=73; 20+X=42;
gi|224466365|gb|CP000857.1|	BEDTools	misc_feature	4085152	4085521	4.59	.	.	length=370; segments=27; gaps=0; 1-2X=75; 3-4X=110; 5-9X=111; 10-19X=74; 20+X=0;
gi|224466365|gb|CP000857.1|	BEDTools	misc_feature	4085787	4086303	4.72	.	.	length=517; segments=27; gaps=4; 1-2X=109; 3-4X=114; 5-9X=182; 10-19X=108; 20+X=0;
gi|224466365|gb|CP000857.1|	BEDTools	misc_feature	4087068	4087624	4.34	.	.	length=557; segments=36; gaps=0; 1-2X=152; 3-4X=133; 5-9X=171; 10-19X=101; 20+X=0;
gi|224466365|gb|CP000857.1|	BEDTools	misc_feature	4088708	4089054	2.97	.	.	length=347; segments=16; gaps=0; 1-2X=148; 3-4X=56; 5-9X=143; 10-19X=0; 20+X=0;
gi|224466365|gb|CP000857.1|	BEDTools	misc_feature	4089117	4089474	5.40	.	.	length=358; segments=29; gaps=0; 1-2X=9; 3-4X=80; 5-9X=201; 10-19X=68; 20+X=0;
gi|224466365|gb|CP000857.1|	BEDTools	misc_feature	4090893	4091243	2.60	.	.	length=351; segments=17; gaps=0; 1-2X=168; 3-4X=86; 5-9X=97; 10-19X=0; 20+X=0;
gi|224466365|gb|CP000857.1|	BEDTools	misc_feature	4091843	4093340	5.58	.	.	length=1498; segments=103; gaps=0; 1-2X=88; 3-4X=287; 5-9X=763; 10-19X=360; 20+X=0;
gi|224466365|gb|CP000857.1|	BEDTools	misc_feature	4098335	4098744	3.61	.	.	length=410; segments=23; gaps=0; 1-2X=82; 3-4X=120; 5-9X=208; 10-19X=0; 20+X=0;
gi|224466365|gb|CP000857.1|	BEDTools	misc_feature	4099291	4099655	6.56	.	.	length=365; segments=32; gaps=0; 1-2X=0; 3-4X=53; 5-9X=177; 10-19X=135; 20+X=0;
gi|224466365|gb|CP000857.1|	BEDTools	misc_feature	4099892	4100244	4.93	.	.	length=353; segments=26; gaps=0; 1-2X=45; 3-4X=132; 5-9X=92; 10-19X=84; 20+X=0;
gi|224466365|gb|CP000857.1|	BEDTools	misc_feature	4100284	4101391	4.58	.	.	length=1108; segments=73; gaps=0; 1-2X=127; 3-4X=354; 5-9X=476; 10-19X=151; 20+X=0;
gi|224466365|gb|CP000857.1|	BEDTools	misc_feature	4108701	4109205	6.47	.	.	length=505; segments=47; gaps=0; 1-2X=43; 3-4X=113; 5-9X=185; 10-19X=132; 20+X=32;
gi|224466365|gb|CP000857.1|	BEDTools	misc_feature	4114838	4115139	3.17	.	.	length=302; segments=9; gaps=0; 1-2X=69; 3-4X=139; 5-9X=94; 10-19X=0; 20+X=0;
gi|224466365|gb|CP000857.1|	BEDTools	misc_feature	4115956	4116536	6.73	.	.	length=581; segments=52; gaps=0; 1-2X=52; 3-4X=38; 5-9X=233; 10-19X=258; 20+X=0;
gi|224466365|gb|CP000857.1|	BEDTools	misc_feature	4117209	4117564	3.37	.	.	length=356; segments=17; gaps=0; 1-2X=116; 3-4X=58; 5-9X=182; 10-19X=0; 20+X=0;
gi|224466365|gb|CP000857.1|	BEDTools	misc_feature	4121923	4122505	5.67	.	.	length=583; segments=38; gaps=7; 1-2X=100; 3-4X=61; 5-9X=225; 10-19X=190; 20+X=0;
gi|224466365|gb|CP000857.1|	BEDTools	misc_feature	4129119	4129579	1.74	.	.	length=461; segments=12; gaps=21; 1-2X=332; 3-4X=35; 5-9X=73; 10-19X=0; 20+X=0;
gi|224466365|gb|CP000857.1|	BEDTools	misc_feature	4129747	4130310	2.41	.	.	length=564; segments=26; gaps=10; 1-2X=257; 3-4X=191; 5-9X=106; 10-19X=0; 20+X=0;
gi|224466365|gb|CP000857.1|	BEDTools	misc_feature	4131493	4131807	4.50	.	.	length=315; segments=21; gaps=0; 1-2X=11; 3-4X=57; 5-9X=247; 10-19X=0; 20+X=0;
gi|224466365|gb|CP000857.1|	BEDTools	misc_feature	4132246	4132726	4.62	.	.	length=481; segments=34; gaps=10; 1-2X=145; 3-4X=72; 5-9X=136; 10-19X=118; 20+X=0;
gi|224466365|gb|CP000857.1|	BEDTools	misc_feature	4135616	4136086	2.76	.	.	length=471; segments=19; gaps=0; 1-2X=183; 3-4X=162; 5-9X=126; 10-19X=0; 20+X=0;
gi|224466365|gb|CP000857.1|	BEDTools	misc_feature	4140913	4141237	2.79	.	.	length=325; segments=16; gaps=0; 1-2X=121; 3-4X=117; 5-9X=87; 10-19X=0; 20+X=0;
gi|224466365|gb|CP000857.1|	BEDTools	misc_feature	4144859	4145187	2.61	.	.	length=329; segments=14; gaps=0; 1-2X=124; 3-4X=145; 5-9X=60; 10-19X=0; 20+X=0;
gi|224466365|gb|CP000857.1|	BEDTools	misc_feature	4148397	4148866	3.36	.	.	length=470; segments=24; gaps=13; 1-2X=99; 3-4X=155; 5-9X=203; 10-19X=0; 20+X=0;
gi|224466365|gb|CP000857.1|	BEDTools	misc_feature	4148885	4149328	2.89	.	.	length=444; segments=17; gaps=0; 1-2X=197; 3-4X=75; 5-9X=172; 10-19X=0; 20+X=0;
gi|224466365|gb|CP000857.1|	BEDTools	misc_feature	4154065	4154631	4.44	.	.	length=567; segments=34; gaps=11; 1-2X=129; 3-4X=88; 5-9X=253; 10-19X=86; 20+X=0;
gi|224466365|gb|CP000857.1|	BEDTools	misc_feature	4158201	4158598	8.23	.	.	length=398; segments=40; gaps=0; 1-2X=18; 3-4X=64; 5-9X=107; 10-19X=165; 20+X=44;
gi|224466365|gb|CP000857.1|	BEDTools	misc_feature	4162669	4163765	3.78	.	.	length=1097; segments=72; gaps=0; 1-2X=136; 3-4X=398; 5-9X=563; 10-19X=0; 20+X=0;
gi|224466365|gb|CP000857.1|	BEDTools	misc_feature	4165015	4165751	3.78	.	.	length=737; segments=40; gaps=28; 1-2X=151; 3-4X=180; 5-9X=337; 10-19X=41; 20+X=0;
gi|224466365|gb|CP000857.1|	BEDTools	misc_feature	4166012	4166390	2.32	.	.	length=379; segments=15; gaps=0; 1-2X=214; 3-4X=79; 5-9X=86; 10-19X=0; 20+X=0;
gi|224466365|gb|CP000857.1|	BEDTools	misc_feature	4169461	4174834	12.90	.	.	length=5374; segments=1579; gaps=56; 1-2X=271; 3-4X=245; 5-9X=708; 10-19X=1708; 20+X=2386;
gi|224466365|gb|CP000857.1|	BEDTools	misc_feature	4176011	4176315	2.95	.	.	length=305; segments=10; gaps=0; 1-2X=99; 3-4X=115; 5-9X=91; 10-19X=0; 20+X=0;
gi|224466365|gb|CP000857.1|	BEDTools	misc_feature	4177273	4177695	1.24	.	.	length=423; segments=8; gaps=11; 1-2X=355; 3-4X=57; 5-9X=0; 10-19X=0; 20+X=0;
gi|224466365|gb|CP000857.1|	BEDTools	misc_feature	4179274	4179647	5.61	.	.	length=374; segments=17; gaps=0; 1-2X=0; 3-4X=114; 5-9X=169; 10-19X=91; 20+X=0;
gi|224466365|gb|CP000857.1|	BEDTools	misc_feature	4183930	4184232	4.77	.	.	length=303; segments=21; gaps=0; 1-2X=43; 3-4X=99; 5-9X=101; 10-19X=60; 20+X=0;
gi|224466365|gb|CP000857.1|	BEDTools	misc_feature	4188884	4189329	5.93	.	.	length=446; segments=40; gaps=0; 1-2X=51; 3-4X=13; 5-9X=253; 10-19X=129; 20+X=0;
gi|224466365|gb|CP000857.1|	BEDTools	misc_feature	4189976	4192076	7.11	.	.	length=2101; segments=194; gaps=28; 1-2X=147; 3-4X=180; 5-9X=698; 10-19X=1019; 20+X=29;
gi|224466365|gb|CP000857.1|	BEDTools	misc_feature	4200708	4201060	2.42	.	.	length=353; segments=16; gaps=3; 1-2X=197; 3-4X=54; 5-9X=99; 10-19X=0; 20+X=0;
gi|224466365|gb|CP000857.1|	BEDTools	misc_feature	4205852	4206182	3.68	.	.	length=331; segments=17; gaps=0; 1-2X=95; 3-4X=29; 5-9X=207; 10-19X=0; 20+X=0;
gi|224466365|gb|CP000857.1|	BEDTools	misc_feature	4211317	4211745	4.70	.	.	length=429; segments=28; gaps=0; 1-2X=140; 3-4X=84; 5-9X=85; 10-19X=120; 20+X=0;
gi|224466365|gb|CP000857.1|	BEDTools	misc_feature	4214719	4215077	2.62	.	.	length=359; segments=20; gaps=0; 1-2X=145; 3-4X=138; 5-9X=76; 10-19X=0; 20+X=0;
gi|224466365|gb|CP000857.1|	BEDTools	misc_feature	4215280	4218112	5.62	.	.	length=2833; segments=211; gaps=98; 1-2X=416; 3-4X=485; 5-9X=987; 10-19X=783; 20+X=64;
gi|224466365|gb|CP000857.1|	BEDTools	misc_feature	4218671	4219065	3.75	.	.	length=395; segments=21; gaps=0; 1-2X=188; 3-4X=49; 5-9X=87; 10-19X=71; 20+X=0;
gi|224466365|gb|CP000857.1|	BEDTools	misc_feature	4219231	4219944	6.11	.	.	length=714; segments=56; gaps=0; 1-2X=69; 3-4X=168; 5-9X=224; 10-19X=239; 20+X=14;
gi|224466365|gb|CP000857.1|	BEDTools	misc_feature	4229440	4229754	3.34	.	.	length=315; segments=14; gaps=0; 1-2X=59; 3-4X=143; 5-9X=113; 10-19X=0; 20+X=0;
gi|224466365|gb|CP000857.1|	BEDTools	misc_feature	4238804	4239217	3.11	.	.	length=414; segments=21; gaps=0; 1-2X=134; 3-4X=123; 5-9X=157; 10-19X=0; 20+X=0;
gi|224466365|gb|CP000857.1|	BEDTools	misc_feature	4241959	4242382	4.75	.	.	length=424; segments=26; gaps=0; 1-2X=37; 3-4X=80; 5-9X=267; 10-19X=40; 20+X=0;
gi|224466365|gb|CP000857.1|	BEDTools	misc_feature	4242744	4243068	3.94	.	.	length=325; segments=19; gaps=0; 1-2X=38; 3-4X=127; 5-9X=148; 10-19X=12; 20+X=0;
gi|224466365|gb|CP000857.1|	BEDTools	misc_feature	4244014	4244492	2.07	.	.	length=479; segments=18; gaps=7; 1-2X=233; 3-4X=219; 5-9X=20; 10-19X=0; 20+X=0;
gi|224466365|gb|CP000857.1|	BEDTools	misc_feature	4244528	4244988	5.32	.	.	length=461; segments=32; gaps=0; 1-2X=51; 3-4X=40; 5-9X=284; 10-19X=86; 20+X=0;
gi|224466365|gb|CP000857.1|	BEDTools	misc_feature	4262635	4263610	2.64	.	.	length=976; segments=39; gaps=31; 1-2X=384; 3-4X=304; 5-9X=257; 10-19X=0; 20+X=0;
gi|224466365|gb|CP000857.1|	BEDTools	misc_feature	4266166	4266663	5.01	.	.	length=498; segments=40; gaps=0; 1-2X=99; 3-4X=36; 5-9X=268; 10-19X=95; 20+X=0;
gi|224466365|gb|CP000857.1|	BEDTools	misc_feature	4266847	4267481	3.40	.	.	length=635; segments=30; gaps=22; 1-2X=218; 3-4X=174; 5-9X=158; 10-19X=63; 20+X=0;
gi|224466365|gb|CP000857.1|	BEDTools	misc_feature	4267783	4268259	4.70	.	.	length=477; segments=28; gaps=3; 1-2X=110; 3-4X=64; 5-9X=212; 10-19X=88; 20+X=0;
gi|224466365|gb|CP000857.1|	BEDTools	misc_feature	4268892	4269251	9.08	.	.	length=360; segments=32; gaps=0; 1-2X=34; 3-4X=17; 5-9X=123; 10-19X=115; 20+X=71;
gi|224466365|gb|CP000857.1|	BEDTools	misc_feature	4270159	4270552	4.96	.	.	length=394; segments=20; gaps=0; 1-2X=49; 3-4X=144; 5-9X=107; 10-19X=94; 20+X=0;
gi|224466365|gb|CP000857.1|	BEDTools	misc_feature	4271829	4272366	4.11	.	.	length=538; segments=26; gaps=0; 1-2X=10; 3-4X=219; 5-9X=309; 10-19X=0; 20+X=0;
gi|224466365|gb|CP000857.1|	BEDTools	misc_feature	4272399	4273531	5.66	.	.	length=1133; segments=98; gaps=39; 1-2X=114; 3-4X=277; 5-9X=322; 10-19X=376; 20+X=5;
gi|224466365|gb|CP000857.1|	BEDTools	misc_feature	4274176	4274556	6.51	.	.	length=381; segments=34; gaps=2; 1-2X=65; 3-4X=65; 5-9X=54; 10-19X=195; 20+X=0;
gi|224466365|gb|CP000857.1|	BEDTools	misc_feature	4276931	4277243	3.15	.	.	length=313; segments=13; gaps=0; 1-2X=130; 3-4X=49; 5-9X=126; 10-19X=8; 20+X=0;
gi|224466365|gb|CP000857.1|	BEDTools	misc_feature	4282851	4283200	5.61	.	.	length=350; segments=31; gaps=0; 1-2X=21; 3-4X=26; 5-9X=233; 10-19X=70; 20+X=0;
gi|224466365|gb|CP000857.1|	BEDTools	misc_feature	4283947	4284458	4.43	.	.	length=512; segments=25; gaps=7; 1-2X=121; 3-4X=79; 5-9X=228; 10-19X=77; 20+X=0;
gi|224466365|gb|CP000857.1|	BEDTools	misc_feature	4284485	4284789	3.05	.	.	length=305; segments=13; gaps=0; 1-2X=103; 3-4X=92; 5-9X=110; 10-19X=0; 20+X=0;
gi|224466365|gb|CP000857.1|	BEDTools	misc_feature	4285121	4285655	3.43	.	.	length=535; segments=27; gaps=0; 1-2X=157; 3-4X=189; 5-9X=156; 10-19X=33; 20+X=0;
gi|224466365|gb|CP000857.1|	BEDTools	misc_feature	4292136	4292448	3.91	.	.	length=313; segments=14; gaps=0; 1-2X=68; 3-4X=35; 5-9X=210; 10-19X=0; 20+X=0;
gi|224466365|gb|CP000857.1|	BEDTools	misc_feature	4293776	4294121	2.84	.	.	length=346; segments=16; gaps=0; 1-2X=113; 3-4X=147; 5-9X=86; 10-19X=0; 20+X=0;
gi|224466365|gb|CP000857.1|	BEDTools	misc_feature	4298828	4299269	3.01	.	.	length=442; segments=18; gaps=13; 1-2X=223; 3-4X=79; 5-9X=80; 10-19X=47; 20+X=0;
gi|224466365|gb|CP000857.1|	BEDTools	misc_feature	4302603	4302947	3.61	.	.	length=345; segments=20; gaps=0; 1-2X=62; 3-4X=116; 5-9X=167; 10-19X=0; 20+X=0;
gi|224466365|gb|CP000857.1|	BEDTools	misc_feature	4309291	4309861	3.69	.	.	length=571; segments=32; gaps=0; 1-2X=194; 3-4X=64; 5-9X=282; 10-19X=31; 20+X=0;
gi|224466365|gb|CP000857.1|	BEDTools	misc_feature	4310232	4310554	2.98	.	.	length=323; segments=15; gaps=1; 1-2X=166; 3-4X=57; 5-9X=73; 10-19X=26; 20+X=0;
gi|224466365|gb|CP000857.1|	BEDTools	misc_feature	4311249	4311644	5.91	.	.	length=396; segments=32; gaps=0; 1-2X=30; 3-4X=72; 5-9X=169; 10-19X=125; 20+X=0;
gi|224466365|gb|CP000857.1|	BEDTools	misc_feature	4314029	4314460	2.93	.	.	length=432; segments=18; gaps=0; 1-2X=174; 3-4X=99; 5-9X=159; 10-19X=0; 20+X=0;
gi|224466365|gb|CP000857.1|	BEDTools	misc_feature	4315693	4316292	5.26	.	.	length=600; segments=47; gaps=10; 1-2X=56; 3-4X=73; 5-9X=346; 10-19X=115; 20+X=0;
gi|224466365|gb|CP000857.1|	BEDTools	misc_feature	4316859	4317161	4.47	.	.	length=303; segments=22; gaps=0; 1-2X=115; 3-4X=46; 5-9X=64; 10-19X=78; 20+X=0;
gi|224466365|gb|CP000857.1|	BEDTools	misc_feature	4318048	4318622	3.68	.	.	length=575; segments=33; gaps=0; 1-2X=131; 3-4X=117; 5-9X=327; 10-19X=0; 20+X=0;
gi|224466365|gb|CP000857.1|	BEDTools	misc_feature	4318667	4319038	2.83	.	.	length=372; segments=15; gaps=0; 1-2X=230; 3-4X=46; 5-9X=55; 10-19X=41; 20+X=0;
gi|224466365|gb|CP000857.1|	BEDTools	misc_feature	4324674	4330191	12.69	.	.	length=5518; segments=1474; gaps=102; 1-2X=174; 3-4X=166; 5-9X=953; 10-19X=1785; 20+X=2338;
gi|224466365|gb|CP000857.1|	BEDTools	misc_feature	4330836	4331358	3.17	.	.	length=523; segments=21; gaps=19; 1-2X=239; 3-4X=150; 5-9X=36; 10-19X=79; 20+X=0;
gi|224466365|gb|CP000857.1|	BEDTools	misc_feature	4333647	4335025	4.79	.	.	length=1379; segments=93; gaps=45; 1-2X=478; 3-4X=88; 5-9X=362; 10-19X=406; 20+X=0;
gi|224466365|gb|CP000857.1|	BEDTools	misc_feature	4338430	4338793	10.52	.	.	length=364; segments=42; gaps=0; 1-2X=31; 3-4X=1; 5-9X=73; 10-19X=175; 20+X=84;
gi|224466365|gb|CP000857.1|	BEDTools	misc_feature	4338822	4339393	4.23	.	.	length=572; segments=42; gaps=0; 1-2X=84; 3-4X=112; 5-9X=352; 10-19X=24; 20+X=0;
gi|224466365|gb|CP000857.1|	BEDTools	misc_feature	4339947	4341538	3.49	.	.	length=1592; segments=98; gaps=60; 1-2X=484; 3-4X=433; 5-9X=476; 10-19X=139; 20+X=0;
gi|224466365|gb|CP000857.1|	BEDTools	misc_feature	4370253	4370566	2.65	.	.	length=314; segments=16; gaps=0; 1-2X=138; 3-4X=93; 5-9X=83; 10-19X=0; 20+X=0;
gi|224466365|gb|CP000857.1|	BEDTools	misc_feature	4370952	4371702	5.14	.	.	length=751; segments=52; gaps=0; 1-2X=195; 3-4X=80; 5-9X=267; 10-19X=209; 20+X=0;
gi|224466365|gb|CP000857.1|	BEDTools	misc_feature	4372124	4372692	4.85	.	.	length=569; segments=32; gaps=22; 1-2X=32; 3-4X=264; 5-9X=115; 10-19X=136; 20+X=0;
gi|224466365|gb|CP000857.1|	BEDTools	misc_feature	4376990	4377530	4.91	.	.	length=541; segments=33; gaps=0; 1-2X=62; 3-4X=229; 5-9X=118; 10-19X=132; 20+X=0;
gi|224466365|gb|CP000857.1|	BEDTools	misc_feature	4377572	4378037	6.18	.	.	length=466; segments=36; gaps=0; 1-2X=28; 3-4X=54; 5-9X=230; 10-19X=154; 20+X=0;
gi|224466365|gb|CP000857.1|	BEDTools	misc_feature	4382006	4382532	5.52	.	.	length=527; segments=39; gaps=18; 1-2X=53; 3-4X=64; 5-9X=251; 10-19X=141; 20+X=0;
gi|224466365|gb|CP000857.1|	BEDTools	misc_feature	4386141	4386461	1.92	.	.	length=321; segments=12; gaps=0; 1-2X=174; 3-4X=147; 5-9X=0; 10-19X=0; 20+X=0;
gi|224466365|gb|CP000857.1|	BEDTools	misc_feature	4387468	4387873	4.24	.	.	length=406; segments=25; gaps=9; 1-2X=119; 3-4X=41; 5-9X=178; 10-19X=59; 20+X=0;
gi|224466365|gb|CP000857.1|	BEDTools	misc_feature	4396507	4396811	1.35	.	.	length=305; segments=9; gaps=0; 1-2X=251; 3-4X=54; 5-9X=0; 10-19X=0; 20+X=0;
gi|224466365|gb|CP000857.1|	BEDTools	misc_feature	4405425	4406004	4.47	.	.	length=580; segments=25; gaps=9; 1-2X=190; 3-4X=175; 5-9X=37; 10-19X=169; 20+X=0;
gi|224466365|gb|CP000857.1|	BEDTools	misc_feature	4437775	4438492	4.46	.	.	length=718; segments=47; gaps=15; 1-2X=220; 3-4X=116; 5-9X=207; 10-19X=160; 20+X=0;
gi|224466365|gb|CP000857.1|	BEDTools	misc_feature	4442766	4443222	2.09	.	.	length=457; segments=19; gaps=0; 1-2X=253; 3-4X=160; 5-9X=44; 10-19X=0; 20+X=0;
gi|224466365|gb|CP000857.1|	BEDTools	misc_feature	4446638	4447331	2.45	.	.	length=694; segments=23; gaps=17; 1-2X=391; 3-4X=111; 5-9X=155; 10-19X=20; 20+X=0;
gi|224466365|gb|CP000857.1|	BEDTools	misc_feature	4455261	4456289	4.94	.	.	length=1029; segments=90; gaps=16; 1-2X=240; 3-4X=189; 5-9X=312; 10-19X=272; 20+X=0;
gi|224466365|gb|CP000857.1|	BEDTools	misc_feature	4456699	4457433	4.65	.	.	length=735; segments=64; gaps=0; 1-2X=82; 3-4X=157; 5-9X=419; 10-19X=77; 20+X=0;
gi|224466365|gb|CP000857.1|	BEDTools	misc_feature	4469486	4470270	2.36	.	.	length=785; segments=37; gaps=16; 1-2X=425; 3-4X=165; 5-9X=171; 10-19X=8; 20+X=0;
gi|224466365|gb|CP000857.1|	BEDTools	misc_feature	4475714	4476170	2.30	.	.	length=457; segments=19; gaps=0; 1-2X=219; 3-4X=179; 5-9X=59; 10-19X=0; 20+X=0;
gi|224466365|gb|CP000857.1|	BEDTools	misc_feature	4581555	4582715	5.10	.	.	length=1161; segments=74; gaps=45; 1-2X=171; 3-4X=246; 5-9X=395; 10-19X=304; 20+X=0;
gi|224466365|gb|CP000857.1|	BEDTools	misc_feature	4582792	4584662	6.91	.	.	length=1871; segments=168; gaps=38; 1-2X=207; 3-4X=148; 5-9X=753; 10-19X=598; 20+X=127;
gi|224466365|gb|CP000857.1|	BEDTools	misc_feature	4586959	4588785	7.46	.	.	length=1827; segments=191; gaps=28; 1-2X=128; 3-4X=199; 5-9X=652; 10-19X=675; 20+X=145;
gi|224466365|gb|CP000857.1|	BEDTools	misc_feature	4591494	4592190	6.10	.	.	length=697; segments=51; gaps=25; 1-2X=26; 3-4X=171; 5-9X=246; 10-19X=210; 20+X=19;
gi|224466365|gb|CP000857.1|	BEDTools	misc_feature	4594813	4596496	3.59	.	.	length=1684; segments=102; gaps=31; 1-2X=718; 3-4X=348; 5-9X=318; 10-19X=269; 20+X=0;
gi|224466365|gb|CP000857.1|	BEDTools	misc_feature	4596575	4597809	6.07	.	.	length=1235; segments=117; gaps=31; 1-2X=73; 3-4X=206; 5-9X=574; 10-19X=308; 20+X=43;
gi|224466365|gb|CP000857.1|	BEDTools	misc_feature	4601623	4602198	5.68	.	.	length=576; segments=36; gaps=0; 1-2X=54; 3-4X=161; 5-9X=175; 10-19X=186; 20+X=0;
gi|224466365|gb|CP000857.1|	BEDTools	misc_feature	4605072	4605748	6.92	.	.	length=677; segments=59; gaps=0; 1-2X=89; 3-4X=76; 5-9X=256; 10-19X=203; 20+X=53;
gi|224466365|gb|CP000857.1|	BEDTools	misc_feature	4606065	4606432	3.04	.	.	length=368; segments=19; gaps=0; 1-2X=122; 3-4X=117; 5-9X=129; 10-19X=0; 20+X=0;
gi|224466365|gb|CP000857.1|	BEDTools	misc_feature	4606461	4607221	3.73	.	.	length=761; segments=48; gaps=0; 1-2X=283; 3-4X=151; 5-9X=233; 10-19X=94; 20+X=0;
gi|224466365|gb|CP000857.1|	BEDTools	misc_feature	4616008	4616906	6.24	.	.	length=899; segments=62; gaps=1; 1-2X=119; 3-4X=149; 5-9X=367; 10-19X=205; 20+X=58;
gi|224466365|gb|CP000857.1|	BEDTools	misc_feature	4617244	4617572	3.24	.	.	length=329; segments=19; gaps=0; 1-2X=89; 3-4X=112; 5-9X=128; 10-19X=0; 20+X=0;
gi|224466365|gb|CP000857.1|	BEDTools	misc_feature	4617935	4618259	4.74	.	.	length=325; segments=21; gaps=0; 1-2X=100; 3-4X=44; 5-9X=100; 10-19X=81; 20+X=0;
gi|224466365|gb|CP000857.1|	BEDTools	misc_feature	4619236	4619616	3.54	.	.	length=381; segments=19; gaps=16; 1-2X=93; 3-4X=74; 5-9X=189; 10-19X=9; 20+X=0;
gi|224466365|gb|CP000857.1|	BEDTools	misc_feature	4619634	4620147	6.91	.	.	length=514; segments=42; gaps=10; 1-2X=101; 3-4X=75; 5-9X=117; 10-19X=158; 20+X=53;
gi|224466365|gb|CP000857.1|	BEDTools	misc_feature	4620941	4624502	6.31	.	.	length=3562; segments=286; gaps=172; 1-2X=547; 3-4X=506; 5-9X=1036; 10-19X=1078; 20+X=223;
gi|224466365|gb|CP000857.1|	BEDTools	misc_feature	4624693	4625045	2.36	.	.	length=353; segments=14; gaps=0; 1-2X=166; 3-4X=134; 5-9X=53; 10-19X=0; 20+X=0;
gi|224466365|gb|CP000857.1|	BEDTools	misc_feature	4625590	4626223	6.57	.	.	length=634; segments=50; gaps=16; 1-2X=87; 3-4X=12; 5-9X=243; 10-19X=269; 20+X=7;
gi|224466365|gb|CP000857.1|	BEDTools	misc_feature	4637238	4641119	4.86	.	.	length=3882; segments=289; gaps=163; 1-2X=444; 3-4X=651; 5-9X=1951; 10-19X=673; 20+X=0;
gi|224466365|gb|CP000857.1|	BEDTools	misc_feature	4642423	4643969	8.92	.	.	length=1547; segments=176; gaps=0; 1-2X=77; 3-4X=80; 5-9X=389; 10-19X=848; 20+X=153;
gi|224466365|gb|CP000857.1|	BEDTools	misc_feature	4645833	4646239	2.53	.	.	length=407; segments=15; gaps=0; 1-2X=201; 3-4X=100; 5-9X=106; 10-19X=0; 20+X=0;
gi|224466365|gb|CP000857.1|	BEDTools	misc_feature	4646663	4646966	6.79	.	.	length=304; segments=19; gaps=0; 1-2X=56; 3-4X=49; 5-9X=26; 10-19X=173; 20+X=0;
gi|224466365|gb|CP000857.1|	BEDTools	misc_feature	4658138	4658509	4.25	.	.	length=372; segments=21; gaps=2; 1-2X=118; 3-4X=29; 5-9X=171; 10-19X=52; 20+X=0;
gi|224466365|gb|CP000857.1|	BEDTools	misc_feature	4659391	4659903	6.53	.	.	length=513; segments=35; gaps=8; 1-2X=76; 3-4X=31; 5-9X=200; 10-19X=178; 20+X=20;
gi|224466365|gb|CP000857.1|	BEDTools	misc_feature	4666230	4666731	6.42	.	.	length=502; segments=41; gaps=0; 1-2X=19; 3-4X=125; 5-9X=150; 10-19X=208; 20+X=0;
gi|224466365|gb|CP000857.1|	BEDTools	misc_feature	4669581	4670184	4.60	.	.	length=604; segments=36; gaps=0; 1-2X=160; 3-4X=168; 5-9X=129; 10-19X=147; 20+X=0;
gi|224466365|gb|CP000857.1|	BEDTools	misc_feature	4670919	4672333	5.52	.	.	length=1415; segments=101; gaps=39; 1-2X=244; 3-4X=177; 5-9X=503; 10-19X=452; 20+X=0;
gi|224466365|gb|CP000857.1|	BEDTools	misc_feature	4673247	4673994	4.99	.	.	length=748; segments=45; gaps=18; 1-2X=87; 3-4X=200; 5-9X=277; 10-19X=166; 20+X=0;
gi|224466365|gb|CP000857.1|	BEDTools	misc_feature	4683820	4684205	2.86	.	.	length=386; segments=16; gaps=3; 1-2X=153; 3-4X=100; 5-9X=130; 10-19X=0; 20+X=0;
gi|224466365|gb|CP000857.1|	BEDTools	misc_feature	4684488	4684991	7.23	.	.	length=504; segments=43; gaps=0; 1-2X=92; 3-4X=111; 5-9X=46; 10-19X=211; 20+X=44;
gi|224466365|gb|CP000857.1|	BEDTools	misc_feature	4693703	4694007	3.41	.	.	length=305; segments=13; gaps=0; 1-2X=112; 3-4X=18; 5-9X=175; 10-19X=0; 20+X=0;
gi|224466365|gb|CP000857.1|	BEDTools	misc_feature	4694301	4694859	5.53	.	.	length=559; segments=37; gaps=0; 1-2X=44; 3-4X=140; 5-9X=224; 10-19X=151; 20+X=0;
gi|224466365|gb|CP000857.1|	BEDTools	misc_feature	4695086	4695393	4.37	.	.	length=308; segments=17; gaps=0; 1-2X=49; 3-4X=86; 5-9X=138; 10-19X=35; 20+X=0;
gi|224466365|gb|CP000857.1|	BEDTools	misc_feature	4704044	4704511	8.03	.	.	length=468; segments=35; gaps=0; 1-2X=36; 3-4X=36; 5-9X=157; 10-19X=195; 20+X=44;
gi|224466365|gb|CP000857.1|	BEDTools	misc_feature	4708657	4711608	7.18	.	.	length=2952; segments=283; gaps=126; 1-2X=334; 3-4X=352; 5-9X=731; 10-19X=1202; 20+X=207;
gi|224466365|gb|CP000857.1|	BEDTools	misc_feature	4712023	4712522	1.56	.	.	length=500; segments=16; gaps=7; 1-2X=350; 3-4X=143; 5-9X=0; 10-19X=0; 20+X=0;
gi|224466365|gb|CP000857.1|	BEDTools	misc_feature	4712782	4713270	5.01	.	.	length=489; segments=33; gaps=0; 1-2X=48; 3-4X=114; 5-9X=242; 10-19X=85; 20+X=0;
gi|224466365|gb|CP000857.1|	BEDTools	misc_feature	4713397	4713921	4.97	.	.	length=525; segments=40; gaps=0; 1-2X=51; 3-4X=100; 5-9X=296; 10-19X=78; 20+X=0;
gi|224466365|gb|CP000857.1|	BEDTools	misc_feature	4738793	4739380	6.44	.	.	length=588; segments=38; gaps=0; 1-2X=114; 3-4X=171; 5-9X=98; 10-19X=143; 20+X=62;
gi|224466365|gb|CP000857.1|	BEDTools	misc_feature	4741795	4742169	3.70	.	.	length=375; segments=21; gaps=2; 1-2X=96; 3-4X=50; 5-9X=226; 10-19X=1; 20+X=0;
gi|224466365|gb|CP000857.1|	BEDTools	misc_feature	4767370	4767964	5.42	.	.	length=595; segments=35; gaps=0; 1-2X=254; 3-4X=50; 5-9X=18; 10-19X=273; 20+X=0;
gi|224466365|gb|CP000857.1|	BEDTools	misc_feature	4768296	4769186	5.54	.	.	length=891; segments=56; gaps=33; 1-2X=165; 3-4X=80; 5-9X=319; 10-19X=294; 20+X=0;
gi|224466365|gb|CP000857.1|	BEDTools	misc_feature	4790311	4790726	10.96	.	.	length=416; segments=59; gaps=0; 1-2X=14; 3-4X=10; 5-9X=113; 10-19X=163; 20+X=116;
gi|224466365|gb|CP000857.1|	BEDTools	misc_feature	4791577	4791903	3.71	.	.	length=327; segments=20; gaps=0; 1-2X=30; 3-4X=151; 5-9X=146; 10-19X=0; 20+X=0;
gi|224466365|gb|CP000857.1|	BEDTools	misc_feature	4792673	4792992	2.81	.	.	length=320; segments=13; gaps=0; 1-2X=166; 3-4X=19; 5-9X=135; 10-19X=0; 20+X=0;
gi|224466365|gb|CP000857.1|	BEDTools	misc_feature	4793467	4794390	6.03	.	.	length=924; segments=85; gaps=0; 1-2X=65; 3-4X=99; 5-9X=478; 10-19X=282; 20+X=0;
gi|224466365|gb|CP000857.1|	BEDTools	misc_feature	4795699	4796066	4.16	.	.	length=368; segments=19; gaps=0; 1-2X=148; 3-4X=21; 5-9X=134; 10-19X=65; 20+X=0;
gi|224466365|gb|CP000857.1|	BEDTools	misc_feature	4796090	4796412	3.35	.	.	length=323; segments=17; gaps=0; 1-2X=95; 3-4X=77; 5-9X=151; 10-19X=0; 20+X=0;
gi|224466365|gb|CP000857.1|	BEDTools	misc_feature	4801327	4801912	6.40	.	.	length=586; segments=46; gaps=2; 1-2X=70; 3-4X=49; 5-9X=263; 10-19X=182; 20+X=20;
gi|224466365|gb|CP000857.1|	BEDTools	misc_feature	4802010	4802680	4.03	.	.	length=671; segments=35; gaps=24; 1-2X=127; 3-4X=278; 5-9X=136; 10-19X=106; 20+X=0;
gi|224466365|gb|CP000857.1|	BEDTools	misc_feature	4803696	4804148	6.39	.	.	length=453; segments=29; gaps=0; 1-2X=8; 3-4X=112; 5-9X=156; 10-19X=177; 20+X=0;
gi|224466365|gb|CP000857.1|	BEDTools	misc_feature	4804842	4805551	5.28	.	.	length=710; segments=50; gaps=0; 1-2X=76; 3-4X=117; 5-9X=369; 10-19X=148; 20+X=0;
gi|224466365|gb|CP000857.1|	BEDTools	misc_feature	4808646	4809006	1.53	.	.	length=361; segments=9; gaps=12; 1-2X=248; 3-4X=101; 5-9X=0; 10-19X=0; 20+X=0;
gi|224466365|gb|CP000857.1|	BEDTools	misc_feature	4810932	4811256	2.48	.	.	length=325; segments=14; gaps=0; 1-2X=185; 3-4X=39; 5-9X=101; 10-19X=0; 20+X=0;
gi|224466365|gb|CP000857.1|	BEDTools	misc_feature	4812816	4814188	4.54	.	.	length=1373; segments=97; gaps=53; 1-2X=206; 3-4X=273; 5-9X=639; 10-19X=202; 20+X=0;
gi|224466365|gb|CP000857.1|	BEDTools	misc_feature	4814277	4814635	2.06	.	.	length=359; segments=8; gaps=1; 1-2X=181; 3-4X=164; 5-9X=13; 10-19X=0; 20+X=0;
gi|224466365|gb|CP000857.1|	BEDTools	misc_feature	4831034	4832089	4.88	.	.	length=1056; segments=59; gaps=12; 1-2X=183; 3-4X=181; 5-9X=474; 10-19X=206; 20+X=0;
