# Supplementary material for: Survey of Endosymbionts in the Diaphorina citri Metagenome and Assembly of a Wolbachia wDi Draft Genome
Source: PLoS One. 2012 Nov 16;7(11):e50067. doi: 10.1371/journal.pone.0050067 (PMC3500351; doi:10.1371/journal.pone.0050067)
Supplement: Text S3 — Coordinates of regions in the Klebsiella variicola genome illuminated by D. citri metagenome sequences. Regions can be visualized by loading the Genbank accession for the sequence (CP001891) and this file into the Artemis Genome Viewer (http://www.sanger.ac.uk/resources/software/artemis/). (GFF) [file pone.0050067.s006.gff]

##gff-version 3
#Min length: 300
#Min coverage: 1
#Max gap%: 5
gi|288887617|gb|CP001891.1|	BEDTools	misc_feature	43	772	4.57	.	.	length=730; segments=52; gaps=0; 1-2X=104; 3-4X=207; 5-9X=316; 10-19X=103; 20+X=0;
gi|288887617|gb|CP001891.1|	BEDTools	misc_feature	1472	2468	6.56	.	.	length=997; segments=80; gaps=13; 1-2X=43; 3-4X=78; 5-9X=473; 10-19X=390; 20+X=0;
gi|288887617|gb|CP001891.1|	BEDTools	misc_feature	3690	4642	2.93	.	.	length=953; segments=46; gaps=0; 1-2X=376; 3-4X=240; 5-9X=334; 10-19X=3; 20+X=0;
gi|288887617|gb|CP001891.1|	BEDTools	misc_feature	6357	7031	5.39	.	.	length=675; segments=50; gaps=0; 1-2X=94; 3-4X=70; 5-9X=355; 10-19X=156; 20+X=0;
gi|288887617|gb|CP001891.1|	BEDTools	misc_feature	7246	8522	4.94	.	.	length=1277; segments=94; gaps=15; 1-2X=147; 3-4X=287; 5-9X=595; 10-19X=233; 20+X=0;
gi|288887617|gb|CP001891.1|	BEDTools	misc_feature	8863	9222	3.37	.	.	length=360; segments=22; gaps=0; 1-2X=95; 3-4X=104; 5-9X=161; 10-19X=0; 20+X=0;
gi|288887617|gb|CP001891.1|	BEDTools	misc_feature	9882	10201	4.23	.	.	length=320; segments=18; gaps=0; 1-2X=65; 3-4X=83; 5-9X=136; 10-19X=36; 20+X=0;
gi|288887617|gb|CP001891.1|	BEDTools	misc_feature	15003	15308	6.51	.	.	length=306; segments=18; gaps=0; 1-2X=49; 3-4X=36; 5-9X=75; 10-19X=146; 20+X=0;
gi|288887617|gb|CP001891.1|	BEDTools	misc_feature	31426	31876	4.23	.	.	length=451; segments=29; gaps=0; 1-2X=172; 3-4X=29; 5-9X=170; 10-19X=80; 20+X=0;
gi|288887617|gb|CP001891.1|	BEDTools	misc_feature	31944	32269	4.31	.	.	length=326; segments=22; gaps=0; 1-2X=103; 3-4X=64; 5-9X=96; 10-19X=63; 20+X=0;
gi|288887617|gb|CP001891.1|	BEDTools	misc_feature	36012	36379	8.13	.	.	length=368; segments=40; gaps=0; 1-2X=4; 3-4X=28; 5-9X=91; 10-19X=245; 20+X=0;
gi|288887617|gb|CP001891.1|	BEDTools	misc_feature	36580	36975	3.09	.	.	length=396; segments=27; gaps=0; 1-2X=152; 3-4X=119; 5-9X=107; 10-19X=18; 20+X=0;
gi|288887617|gb|CP001891.1|	BEDTools	misc_feature	93424	93891	1.87	.	.	length=468; segments=17; gaps=15; 1-2X=285; 3-4X=126; 5-9X=42; 10-19X=0; 20+X=0;
gi|288887617|gb|CP001891.1|	BEDTools	misc_feature	99572	100161	5.38	.	.	length=590; segments=43; gaps=0; 1-2X=123; 3-4X=62; 5-9X=237; 10-19X=168; 20+X=0;
gi|288887617|gb|CP001891.1|	BEDTools	misc_feature	106040	106741	2.89	.	.	length=702; segments=28; gaps=14; 1-2X=224; 3-4X=259; 5-9X=205; 10-19X=0; 20+X=0;
gi|288887617|gb|CP001891.1|	BEDTools	misc_feature	106977	109033	5.77	.	.	length=2057; segments=149; gaps=63; 1-2X=219; 3-4X=200; 5-9X=939; 10-19X=636; 20+X=0;
gi|288887617|gb|CP001891.1|	BEDTools	misc_feature	125699	126115	6.10	.	.	length=417; segments=30; gaps=0; 1-2X=17; 3-4X=71; 5-9X=195; 10-19X=134; 20+X=0;
gi|288887617|gb|CP001891.1|	BEDTools	misc_feature	127802	128242	6.04	.	.	length=441; segments=33; gaps=0; 1-2X=0; 3-4X=66; 5-9X=257; 10-19X=118; 20+X=0;
gi|288887617|gb|CP001891.1|	BEDTools	misc_feature	143294	143757	4.26	.	.	length=464; segments=35; gaps=0; 1-2X=107; 3-4X=55; 5-9X=263; 10-19X=39; 20+X=0;
gi|288887617|gb|CP001891.1|	BEDTools	misc_feature	144295	144836	3.44	.	.	length=542; segments=26; gaps=12; 1-2X=198; 3-4X=176; 5-9X=84; 10-19X=72; 20+X=0;
gi|288887617|gb|CP001891.1|	BEDTools	misc_feature	144907	145316	4.49	.	.	length=410; segments=33; gaps=0; 1-2X=25; 3-4X=142; 5-9X=208; 10-19X=35; 20+X=0;
gi|288887617|gb|CP001891.1|	BEDTools	misc_feature	150692	150994	4.60	.	.	length=303; segments=19; gaps=0; 1-2X=74; 3-4X=90; 5-9X=68; 10-19X=71; 20+X=0;
gi|288887617|gb|CP001891.1|	BEDTools	misc_feature	152001	152726	3.60	.	.	length=726; segments=36; gaps=0; 1-2X=309; 3-4X=128; 5-9X=194; 10-19X=95; 20+X=0;
gi|288887617|gb|CP001891.1|	BEDTools	misc_feature	163572	163884	4.99	.	.	length=313; segments=21; gaps=0; 1-2X=45; 3-4X=69; 5-9X=136; 10-19X=63; 20+X=0;
gi|288887617|gb|CP001891.1|	BEDTools	misc_feature	170602	170987	3.99	.	.	length=386; segments=21; gaps=0; 1-2X=67; 3-4X=98; 5-9X=206; 10-19X=15; 20+X=0;
gi|288887617|gb|CP001891.1|	BEDTools	misc_feature	186511	189030	5.77	.	.	length=2520; segments=208; gaps=12; 1-2X=392; 3-4X=311; 5-9X=1127; 10-19X=598; 20+X=80;
gi|288887617|gb|CP001891.1|	BEDTools	misc_feature	194588	194895	5.43	.	.	length=308; segments=23; gaps=0; 1-2X=27; 3-4X=75; 5-9X=128; 10-19X=78; 20+X=0;
gi|288887617|gb|CP001891.1|	BEDTools	misc_feature	211968	212320	7.86	.	.	length=353; segments=35; gaps=0; 1-2X=62; 3-4X=28; 5-9X=120; 10-19X=83; 20+X=60;
gi|288887617|gb|CP001891.1|	BEDTools	misc_feature	214870	215604	6.77	.	.	length=735; segments=61; gaps=7; 1-2X=143; 3-4X=107; 5-9X=164; 10-19X=259; 20+X=55;
gi|288887617|gb|CP001891.1|	BEDTools	misc_feature	216474	216934	2.56	.	.	length=461; segments=11; gaps=10; 1-2X=256; 3-4X=25; 5-9X=170; 10-19X=0; 20+X=0;
gi|288887617|gb|CP001891.1|	BEDTools	misc_feature	235012	235405	1.16	.	.	length=394; segments=10; gaps=0; 1-2X=363; 3-4X=31; 5-9X=0; 10-19X=0; 20+X=0;
gi|288887617|gb|CP001891.1|	BEDTools	misc_feature	266363	266775	3.50	.	.	length=413; segments=28; gaps=0; 1-2X=79; 3-4X=152; 5-9X=182; 10-19X=0; 20+X=0;
gi|288887617|gb|CP001891.1|	BEDTools	misc_feature	300601	300959	3.07	.	.	length=359; segments=14; gaps=10; 1-2X=118; 3-4X=85; 5-9X=146; 10-19X=0; 20+X=0;
gi|288887617|gb|CP001891.1|	BEDTools	misc_feature	302332	302858	2.01	.	.	length=527; segments=19; gaps=0; 1-2X=263; 3-4X=262; 5-9X=2; 10-19X=0; 20+X=0;
gi|288887617|gb|CP001891.1|	BEDTools	misc_feature	311414	311848	4.23	.	.	length=435; segments=26; gaps=17; 1-2X=164; 3-4X=78; 5-9X=64; 10-19X=112; 20+X=0;
gi|288887617|gb|CP001891.1|	BEDTools	misc_feature	312044	312606	3.75	.	.	length=563; segments=32; gaps=0; 1-2X=64; 3-4X=224; 5-9X=275; 10-19X=0; 20+X=0;
gi|288887617|gb|CP001891.1|	BEDTools	misc_feature	313180	313690	3.85	.	.	length=511; segments=33; gaps=1; 1-2X=106; 3-4X=179; 5-9X=185; 10-19X=40; 20+X=0;
gi|288887617|gb|CP001891.1|	BEDTools	misc_feature	313746	314553	2.75	.	.	length=808; segments=40; gaps=0; 1-2X=365; 3-4X=178; 5-9X=265; 10-19X=0; 20+X=0;
gi|288887617|gb|CP001891.1|	BEDTools	misc_feature	316566	317146	5.21	.	.	length=581; segments=54; gaps=0; 1-2X=60; 3-4X=79; 5-9X=338; 10-19X=104; 20+X=0;
gi|288887617|gb|CP001891.1|	BEDTools	misc_feature	318744	319168	4.67	.	.	length=425; segments=27; gaps=0; 1-2X=13; 3-4X=149; 5-9X=221; 10-19X=42; 20+X=0;
gi|288887617|gb|CP001891.1|	BEDTools	misc_feature	319545	319914	1.67	.	.	length=370; segments=10; gaps=6; 1-2X=275; 3-4X=51; 5-9X=38; 10-19X=0; 20+X=0;
gi|288887617|gb|CP001891.1|	BEDTools	misc_feature	327362	327756	2.14	.	.	length=395; segments=10; gaps=7; 1-2X=257; 3-4X=34; 5-9X=97; 10-19X=0; 20+X=0;
gi|288887617|gb|CP001891.1|	BEDTools	misc_feature	342787	343247	3.01	.	.	length=461; segments=15; gaps=0; 1-2X=124; 3-4X=211; 5-9X=126; 10-19X=0; 20+X=0;
gi|288887617|gb|CP001891.1|	BEDTools	misc_feature	359304	359773	2.76	.	.	length=470; segments=23; gaps=0; 1-2X=150; 3-4X=226; 5-9X=94; 10-19X=0; 20+X=0;
gi|288887617|gb|CP001891.1|	BEDTools	misc_feature	364631	365083	2.38	.	.	length=453; segments=16; gaps=9; 1-2X=222; 3-4X=127; 5-9X=95; 10-19X=0; 20+X=0;
gi|288887617|gb|CP001891.1|	BEDTools	misc_feature	365248	365561	2.06	.	.	length=314; segments=13; gaps=0; 1-2X=186; 3-4X=90; 5-9X=38; 10-19X=0; 20+X=0;
gi|288887617|gb|CP001891.1|	BEDTools	misc_feature	366984	367376	2.20	.	.	length=393; segments=14; gaps=0; 1-2X=253; 3-4X=45; 5-9X=95; 10-19X=0; 20+X=0;
gi|288887617|gb|CP001891.1|	BEDTools	misc_feature	379974	380450	2.29	.	.	length=477; segments=19; gaps=0; 1-2X=259; 3-4X=129; 5-9X=89; 10-19X=0; 20+X=0;
gi|288887617|gb|CP001891.1|	BEDTools	misc_feature	385487	385933	1.81	.	.	length=447; segments=13; gaps=2; 1-2X=354; 3-4X=1; 5-9X=90; 10-19X=0; 20+X=0;
gi|288887617|gb|CP001891.1|	BEDTools	misc_feature	388843	389408	6.22	.	.	length=566; segments=47; gaps=0; 1-2X=87; 3-4X=87; 5-9X=150; 10-19X=242; 20+X=0;
gi|288887617|gb|CP001891.1|	BEDTools	misc_feature	390361	390874	4.33	.	.	length=514; segments=32; gaps=0; 1-2X=62; 3-4X=223; 5-9X=159; 10-19X=70; 20+X=0;
gi|288887617|gb|CP001891.1|	BEDTools	misc_feature	399640	400134	4.31	.	.	length=495; segments=33; gaps=0; 1-2X=147; 3-4X=7; 5-9X=289; 10-19X=52; 20+X=0;
gi|288887617|gb|CP001891.1|	BEDTools	misc_feature	407823	408378	3.82	.	.	length=556; segments=33; gaps=0; 1-2X=174; 3-4X=97; 5-9X=238; 10-19X=47; 20+X=0;
gi|288887617|gb|CP001891.1|	BEDTools	misc_feature	411751	416380	8.65	.	.	length=4630; segments=531; gaps=85; 1-2X=161; 3-4X=258; 5-9X=1200; 10-19X=2539; 20+X=387;
gi|288887617|gb|CP001891.1|	BEDTools	misc_feature	418000	431869	8.77	.	.	length=13870; segments=1570; gaps=165; 1-2X=392; 3-4X=885; 5-9X=4213; 10-19X=6683; 20+X=1532;
gi|288887617|gb|CP001891.1|	BEDTools	misc_feature	442349	442667	3.56	.	.	length=319; segments=13; gaps=0; 1-2X=85; 3-4X=60; 5-9X=174; 10-19X=0; 20+X=0;
gi|288887617|gb|CP001891.1|	BEDTools	misc_feature	443107	444041	6.58	.	.	length=935; segments=110; gaps=17; 1-2X=225; 3-4X=187; 5-9X=206; 10-19X=166; 20+X=134;
gi|288887617|gb|CP001891.1|	BEDTools	misc_feature	444508	444878	2.95	.	.	length=371; segments=24; gaps=0; 1-2X=127; 3-4X=142; 5-9X=96; 10-19X=6; 20+X=0;
gi|288887617|gb|CP001891.1|	BEDTools	misc_feature	447000	447840	5.94	.	.	length=841; segments=70; gaps=0; 1-2X=226; 3-4X=174; 5-9X=224; 10-19X=121; 20+X=96;
gi|288887617|gb|CP001891.1|	BEDTools	misc_feature	453997	455069	3.84	.	.	length=1073; segments=75; gaps=27; 1-2X=197; 3-4X=307; 5-9X=483; 10-19X=59; 20+X=0;
gi|288887617|gb|CP001891.1|	BEDTools	misc_feature	458391	460011	4.72	.	.	length=1621; segments=134; gaps=7; 1-2X=337; 3-4X=294; 5-9X=742; 10-19X=209; 20+X=32;
gi|288887617|gb|CP001891.1|	BEDTools	misc_feature	465138	466314	4.31	.	.	length=1177; segments=76; gaps=42; 1-2X=258; 3-4X=337; 5-9X=319; 10-19X=221; 20+X=0;
gi|288887617|gb|CP001891.1|	BEDTools	misc_feature	469022	469437	2.87	.	.	length=416; segments=11; gaps=15; 1-2X=90; 3-4X=226; 5-9X=85; 10-19X=0; 20+X=0;
gi|288887617|gb|CP001891.1|	BEDTools	misc_feature	494334	494916	3.91	.	.	length=583; segments=31; gaps=0; 1-2X=134; 3-4X=167; 5-9X=235; 10-19X=47; 20+X=0;
gi|288887617|gb|CP001891.1|	BEDTools	misc_feature	496081	497192	5.93	.	.	length=1112; segments=96; gaps=0; 1-2X=62; 3-4X=192; 5-9X=525; 10-19X=333; 20+X=0;
gi|288887617|gb|CP001891.1|	BEDTools	misc_feature	497396	497745	6.05	.	.	length=350; segments=26; gaps=0; 1-2X=4; 3-4X=70; 5-9X=171; 10-19X=105; 20+X=0;
gi|288887617|gb|CP001891.1|	BEDTools	misc_feature	499961	500338	1.53	.	.	length=378; segments=11; gaps=0; 1-2X=277; 3-4X=101; 5-9X=0; 10-19X=0; 20+X=0;
gi|288887617|gb|CP001891.1|	BEDTools	misc_feature	500477	500973	6.73	.	.	length=497; segments=40; gaps=0; 1-2X=7; 3-4X=46; 5-9X=248; 10-19X=196; 20+X=0;
gi|288887617|gb|CP001891.1|	BEDTools	misc_feature	504334	505368	3.05	.	.	length=1035; segments=48; gaps=0; 1-2X=551; 3-4X=148; 5-9X=240; 10-19X=96; 20+X=0;
gi|288887617|gb|CP001891.1|	BEDTools	misc_feature	524337	524774	1.74	.	.	length=438; segments=19; gaps=0; 1-2X=343; 3-4X=29; 5-9X=66; 10-19X=0; 20+X=0;
gi|288887617|gb|CP001891.1|	BEDTools	misc_feature	529465	530217	5.85	.	.	length=753; segments=60; gaps=0; 1-2X=117; 3-4X=90; 5-9X=288; 10-19X=258; 20+X=0;
gi|288887617|gb|CP001891.1|	BEDTools	misc_feature	531196	531627	3.09	.	.	length=432; segments=28; gaps=0; 1-2X=138; 3-4X=136; 5-9X=158; 10-19X=0; 20+X=0;
gi|288887617|gb|CP001891.1|	BEDTools	misc_feature	534748	535118	4.75	.	.	length=371; segments=23; gaps=0; 1-2X=15; 3-4X=17; 5-9X=339; 10-19X=0; 20+X=0;
gi|288887617|gb|CP001891.1|	BEDTools	misc_feature	535235	537130	5.25	.	.	length=1896; segments=152; gaps=3; 1-2X=497; 3-4X=301; 5-9X=603; 10-19X=430; 20+X=62;
gi|288887617|gb|CP001891.1|	BEDTools	misc_feature	537256	537722	4.94	.	.	length=467; segments=34; gaps=0; 1-2X=84; 3-4X=84; 5-9X=204; 10-19X=95; 20+X=0;
gi|288887617|gb|CP001891.1|	BEDTools	misc_feature	540483	540817	7.74	.	.	length=335; segments=20; gaps=0; 1-2X=10; 3-4X=46; 5-9X=69; 10-19X=210; 20+X=0;
gi|288887617|gb|CP001891.1|	BEDTools	misc_feature	543459	543796	2.57	.	.	length=338; segments=9; gaps=1; 1-2X=124; 3-4X=161; 5-9X=52; 10-19X=0; 20+X=0;
gi|288887617|gb|CP001891.1|	BEDTools	misc_feature	543868	544198	2.49	.	.	length=331; segments=11; gaps=4; 1-2X=145; 3-4X=116; 5-9X=66; 10-19X=0; 20+X=0;
gi|288887617|gb|CP001891.1|	BEDTools	misc_feature	545307	545652	6.01	.	.	length=346; segments=27; gaps=0; 1-2X=83; 3-4X=35; 5-9X=78; 10-19X=150; 20+X=0;
gi|288887617|gb|CP001891.1|	BEDTools	misc_feature	546036	547134	5.07	.	.	length=1099; segments=78; gaps=35; 1-2X=355; 3-4X=188; 5-9X=222; 10-19X=244; 20+X=55;
gi|288887617|gb|CP001891.1|	BEDTools	misc_feature	547165	547531	5.90	.	.	length=367; segments=31; gaps=0; 1-2X=25; 3-4X=118; 5-9X=91; 10-19X=133; 20+X=0;
gi|288887617|gb|CP001891.1|	BEDTools	misc_feature	547786	550410	6.21	.	.	length=2625; segments=218; gaps=102; 1-2X=188; 3-4X=528; 5-9X=762; 10-19X=1019; 20+X=26;
gi|288887617|gb|CP001891.1|	BEDTools	misc_feature	551220	551730	6.56	.	.	length=511; segments=39; gaps=2; 1-2X=77; 3-4X=41; 5-9X=260; 10-19X=77; 20+X=54;
gi|288887617|gb|CP001891.1|	BEDTools	misc_feature	551786	556963	5.95	.	.	length=5178; segments=437; gaps=209; 1-2X=361; 3-4X=798; 5-9X=2227; 10-19X=1475; 20+X=108;
gi|288887617|gb|CP001891.1|	BEDTools	misc_feature	558705	559085	4.81	.	.	length=381; segments=31; gaps=10; 1-2X=99; 3-4X=54; 5-9X=122; 10-19X=96; 20+X=0;
gi|288887617|gb|CP001891.1|	BEDTools	misc_feature	560415	560718	6.12	.	.	length=304; segments=22; gaps=0; 1-2X=56; 3-4X=11; 5-9X=120; 10-19X=117; 20+X=0;
gi|288887617|gb|CP001891.1|	BEDTools	misc_feature	587936	588445	4.00	.	.	length=510; segments=28; gaps=6; 1-2X=131; 3-4X=135; 5-9X=175; 10-19X=63; 20+X=0;
gi|288887617|gb|CP001891.1|	BEDTools	misc_feature	589653	590295	4.73	.	.	length=643; segments=46; gaps=17; 1-2X=119; 3-4X=200; 5-9X=181; 10-19X=110; 20+X=16;
gi|288887617|gb|CP001891.1|	BEDTools	misc_feature	599921	600318	4.58	.	.	length=398; segments=27; gaps=0; 1-2X=64; 3-4X=44; 5-9X=255; 10-19X=35; 20+X=0;
gi|288887617|gb|CP001891.1|	BEDTools	misc_feature	602511	602917	3.88	.	.	length=407; segments=16; gaps=3; 1-2X=65; 3-4X=165; 5-9X=144; 10-19X=30; 20+X=0;
gi|288887617|gb|CP001891.1|	BEDTools	misc_feature	625905	626239	2.75	.	.	length=335; segments=12; gaps=0; 1-2X=222; 3-4X=38; 5-9X=33; 10-19X=42; 20+X=0;
gi|288887617|gb|CP001891.1|	BEDTools	misc_feature	626575	627058	2.28	.	.	length=484; segments=13; gaps=19; 1-2X=185; 3-4X=240; 5-9X=40; 10-19X=0; 20+X=0;
gi|288887617|gb|CP001891.1|	BEDTools	misc_feature	648269	649383	8.69	.	.	length=1115; segments=142; gaps=22; 1-2X=28; 3-4X=97; 5-9X=275; 10-19X=587; 20+X=106;
gi|288887617|gb|CP001891.1|	BEDTools	misc_feature	649605	650136	6.07	.	.	length=532; segments=40; gaps=0; 1-2X=69; 3-4X=61; 5-9X=209; 10-19X=193; 20+X=0;
gi|288887617|gb|CP001891.1|	BEDTools	misc_feature	652004	652781	2.90	.	.	length=778; segments=40; gaps=8; 1-2X=314; 3-4X=167; 5-9X=289; 10-19X=0; 20+X=0;
gi|288887617|gb|CP001891.1|	BEDTools	misc_feature	661355	661657	5.86	.	.	length=303; segments=18; gaps=0; 1-2X=87; 3-4X=0; 5-9X=94; 10-19X=122; 20+X=0;
gi|288887617|gb|CP001891.1|	BEDTools	misc_feature	678783	679168	6.51	.	.	length=386; segments=34; gaps=0; 1-2X=23; 3-4X=108; 5-9X=77; 10-19X=178; 20+X=0;
gi|288887617|gb|CP001891.1|	BEDTools	misc_feature	688002	688733	2.56	.	.	length=732; segments=32; gaps=18; 1-2X=299; 3-4X=249; 5-9X=166; 10-19X=0; 20+X=0;
gi|288887617|gb|CP001891.1|	BEDTools	misc_feature	692408	692892	3.09	.	.	length=485; segments=26; gaps=10; 1-2X=144; 3-4X=151; 5-9X=180; 10-19X=0; 20+X=0;
gi|288887617|gb|CP001891.1|	BEDTools	misc_feature	717411	717714	2.89	.	.	length=304; segments=11; gaps=0; 1-2X=97; 3-4X=126; 5-9X=81; 10-19X=0; 20+X=0;
gi|288887617|gb|CP001891.1|	BEDTools	misc_feature	730543	730901	4.17	.	.	length=359; segments=15; gaps=0; 1-2X=104; 3-4X=148; 5-9X=24; 10-19X=83; 20+X=0;
gi|288887617|gb|CP001891.1|	BEDTools	misc_feature	734664	735220	4.67	.	.	length=557; segments=39; gaps=13; 1-2X=95; 3-4X=91; 5-9X=269; 10-19X=89; 20+X=0;
gi|288887617|gb|CP001891.1|	BEDTools	misc_feature	736580	736886	2.58	.	.	length=307; segments=10; gaps=7; 1-2X=161; 3-4X=32; 5-9X=107; 10-19X=0; 20+X=0;
gi|288887617|gb|CP001891.1|	BEDTools	misc_feature	737314	737732	2.89	.	.	length=419; segments=23; gaps=0; 1-2X=176; 3-4X=89; 5-9X=154; 10-19X=0; 20+X=0;
gi|288887617|gb|CP001891.1|	BEDTools	misc_feature	737853	738207	3.55	.	.	length=355; segments=18; gaps=0; 1-2X=215; 3-4X=28; 5-9X=32; 10-19X=80; 20+X=0;
gi|288887617|gb|CP001891.1|	BEDTools	misc_feature	738862	739193	4.31	.	.	length=332; segments=18; gaps=0; 1-2X=72; 3-4X=75; 5-9X=143; 10-19X=42; 20+X=0;
gi|288887617|gb|CP001891.1|	BEDTools	misc_feature	742470	743237	6.41	.	.	length=768; segments=54; gaps=13; 1-2X=97; 3-4X=93; 5-9X=315; 10-19X=203; 20+X=47;
gi|288887617|gb|CP001891.1|	BEDTools	misc_feature	743272	743690	3.61	.	.	length=419; segments=18; gaps=1; 1-2X=205; 3-4X=111; 5-9X=9; 10-19X=93; 20+X=0;
gi|288887617|gb|CP001891.1|	BEDTools	misc_feature	743729	744365	2.49	.	.	length=637; segments=25; gaps=10; 1-2X=347; 3-4X=79; 5-9X=201; 10-19X=0; 20+X=0;
gi|288887617|gb|CP001891.1|	BEDTools	misc_feature	745702	747210	6.72	.	.	length=1509; segments=121; gaps=60; 1-2X=98; 3-4X=293; 5-9X=334; 10-19X=698; 20+X=26;
gi|288887617|gb|CP001891.1|	BEDTools	misc_feature	747482	748375	5.45	.	.	length=894; segments=65; gaps=0; 1-2X=129; 3-4X=277; 5-9X=208; 10-19X=273; 20+X=7;
gi|288887617|gb|CP001891.1|	BEDTools	misc_feature	755392	755919	5.19	.	.	length=528; segments=31; gaps=13; 1-2X=23; 3-4X=157; 5-9X=221; 10-19X=114; 20+X=0;
gi|288887617|gb|CP001891.1|	BEDTools	misc_feature	757006	757349	3.33	.	.	length=344; segments=12; gaps=12; 1-2X=157; 3-4X=35; 5-9X=103; 10-19X=37; 20+X=0;
gi|288887617|gb|CP001891.1|	BEDTools	misc_feature	763046	763394	3.63	.	.	length=349; segments=21; gaps=0; 1-2X=115; 3-4X=114; 5-9X=78; 10-19X=42; 20+X=0;
gi|288887617|gb|CP001891.1|	BEDTools	misc_feature	763696	764017	3.85	.	.	length=322; segments=22; gaps=0; 1-2X=58; 3-4X=119; 5-9X=125; 10-19X=20; 20+X=0;
gi|288887617|gb|CP001891.1|	BEDTools	misc_feature	764656	765007	1.62	.	.	length=352; segments=11; gaps=0; 1-2X=242; 3-4X=110; 5-9X=0; 10-19X=0; 20+X=0;
gi|288887617|gb|CP001891.1|	BEDTools	misc_feature	769866	770212	3.22	.	.	length=347; segments=14; gaps=0; 1-2X=207; 3-4X=5; 5-9X=91; 10-19X=44; 20+X=0;
gi|288887617|gb|CP001891.1|	BEDTools	misc_feature	770400	770962	4.24	.	.	length=563; segments=30; gaps=6; 1-2X=188; 3-4X=28; 5-9X=259; 10-19X=82; 20+X=0;
gi|288887617|gb|CP001891.1|	BEDTools	misc_feature	780169	782277	5.43	.	.	length=2109; segments=190; gaps=34; 1-2X=78; 3-4X=257; 5-9X=1360; 10-19X=380; 20+X=0;
gi|288887617|gb|CP001891.1|	BEDTools	misc_feature	868823	869304	2.60	.	.	length=482; segments=23; gaps=14; 1-2X=169; 3-4X=206; 5-9X=93; 10-19X=0; 20+X=0;
gi|288887617|gb|CP001891.1|	BEDTools	misc_feature	872904	873212	2.89	.	.	length=309; segments=12; gaps=0; 1-2X=111; 3-4X=104; 5-9X=94; 10-19X=0; 20+X=0;
gi|288887617|gb|CP001891.1|	BEDTools	misc_feature	933138	933513	4.30	.	.	length=376; segments=16; gaps=9; 1-2X=28; 3-4X=159; 5-9X=138; 10-19X=42; 20+X=0;
gi|288887617|gb|CP001891.1|	BEDTools	misc_feature	958683	959108	3.82	.	.	length=426; segments=17; gaps=12; 1-2X=47; 3-4X=127; 5-9X=240; 10-19X=0; 20+X=0;
gi|288887617|gb|CP001891.1|	BEDTools	misc_feature	959128	959513	2.93	.	.	length=386; segments=18; gaps=0; 1-2X=135; 3-4X=129; 5-9X=122; 10-19X=0; 20+X=0;
gi|288887617|gb|CP001891.1|	BEDTools	misc_feature	979179	979930	4.05	.	.	length=752; segments=56; gaps=0; 1-2X=201; 3-4X=199; 5-9X=255; 10-19X=97; 20+X=0;
gi|288887617|gb|CP001891.1|	BEDTools	misc_feature	980942	981357	5.50	.	.	length=416; segments=31; gaps=0; 1-2X=99; 3-4X=82; 5-9X=81; 10-19X=154; 20+X=0;
gi|288887617|gb|CP001891.1|	BEDTools	misc_feature	981392	982327	7.25	.	.	length=936; segments=84; gaps=12; 1-2X=221; 3-4X=116; 5-9X=146; 10-19X=333; 20+X=108;
gi|288887617|gb|CP001891.1|	BEDTools	misc_feature	986901	987707	3.93	.	.	length=807; segments=45; gaps=0; 1-2X=253; 3-4X=135; 5-9X=335; 10-19X=84; 20+X=0;
gi|288887617|gb|CP001891.1|	BEDTools	misc_feature	1004889	1005589	5.28	.	.	length=701; segments=47; gaps=7; 1-2X=70; 3-4X=131; 5-9X=339; 10-19X=154; 20+X=0;
gi|288887617|gb|CP001891.1|	BEDTools	misc_feature	1008933	1009268	2.04	.	.	length=336; segments=10; gaps=0; 1-2X=162; 3-4X=174; 5-9X=0; 10-19X=0; 20+X=0;
gi|288887617|gb|CP001891.1|	BEDTools	misc_feature	1020550	1021276	6.82	.	.	length=727; segments=69; gaps=23; 1-2X=112; 3-4X=116; 5-9X=127; 10-19X=312; 20+X=37;
gi|288887617|gb|CP001891.1|	BEDTools	misc_feature	1060014	1060357	4.14	.	.	length=344; segments=19; gaps=0; 1-2X=119; 3-4X=17; 5-9X=165; 10-19X=43; 20+X=0;
gi|288887617|gb|CP001891.1|	BEDTools	misc_feature	1060606	1061187	7.36	.	.	length=582; segments=48; gaps=0; 1-2X=51; 3-4X=168; 5-9X=114; 10-19X=182; 20+X=67;
gi|288887617|gb|CP001891.1|	BEDTools	misc_feature	1061224	1061788	5.57	.	.	length=565; segments=45; gaps=16; 1-2X=107; 3-4X=73; 5-9X=174; 10-19X=195; 20+X=0;
gi|288887617|gb|CP001891.1|	BEDTools	misc_feature	1062850	1063216	3.37	.	.	length=367; segments=20; gaps=0; 1-2X=122; 3-4X=56; 5-9X=189; 10-19X=0; 20+X=0;
gi|288887617|gb|CP001891.1|	BEDTools	misc_feature	1066342	1066671	1.57	.	.	length=330; segments=13; gaps=0; 1-2X=236; 3-4X=94; 5-9X=0; 10-19X=0; 20+X=0;
gi|288887617|gb|CP001891.1|	BEDTools	misc_feature	1078526	1079121	2.69	.	.	length=596; segments=33; gaps=0; 1-2X=234; 3-4X=219; 5-9X=143; 10-19X=0; 20+X=0;
gi|288887617|gb|CP001891.1|	BEDTools	misc_feature	1081681	1082037	2.51	.	.	length=357; segments=11; gaps=0; 1-2X=147; 3-4X=151; 5-9X=59; 10-19X=0; 20+X=0;
gi|288887617|gb|CP001891.1|	BEDTools	misc_feature	1091270	1092142	4.56	.	.	length=873; segments=65; gaps=0; 1-2X=146; 3-4X=191; 5-9X=420; 10-19X=116; 20+X=0;
gi|288887617|gb|CP001891.1|	BEDTools	misc_feature	1093140	1093483	4.44	.	.	length=344; segments=24; gaps=0; 1-2X=73; 3-4X=90; 5-9X=125; 10-19X=56; 20+X=0;
gi|288887617|gb|CP001891.1|	BEDTools	misc_feature	1095977	1096352	7.64	.	.	length=376; segments=34; gaps=0; 1-2X=0; 3-4X=57; 5-9X=98; 10-19X=221; 20+X=0;
gi|288887617|gb|CP001891.1|	BEDTools	misc_feature	1096533	1096840	4.09	.	.	length=308; segments=17; gaps=0; 1-2X=84; 3-4X=152; 5-9X=0; 10-19X=72; 20+X=0;
gi|288887617|gb|CP001891.1|	BEDTools	misc_feature	1101084	1101395	4.55	.	.	length=312; segments=17; gaps=0; 1-2X=24; 3-4X=79; 5-9X=186; 10-19X=23; 20+X=0;
gi|288887617|gb|CP001891.1|	BEDTools	misc_feature	1104564	1105219	3.31	.	.	length=656; segments=33; gaps=19; 1-2X=208; 3-4X=225; 5-9X=150; 10-19X=54; 20+X=0;
gi|288887617|gb|CP001891.1|	BEDTools	misc_feature	1111897	1112237	5.80	.	.	length=341; segments=23; gaps=0; 1-2X=22; 3-4X=35; 5-9X=198; 10-19X=86; 20+X=0;
gi|288887617|gb|CP001891.1|	BEDTools	misc_feature	1178442	1179008	5.38	.	.	length=567; segments=47; gaps=0; 1-2X=11; 3-4X=100; 5-9X=364; 10-19X=92; 20+X=0;
gi|288887617|gb|CP001891.1|	BEDTools	misc_feature	1186726	1187518	3.86	.	.	length=793; segments=39; gaps=31; 1-2X=125; 3-4X=138; 5-9X=493; 10-19X=6; 20+X=0;
gi|288887617|gb|CP001891.1|	BEDTools	misc_feature	1187718	1188044	2.50	.	.	length=327; segments=11; gaps=7; 1-2X=134; 3-4X=124; 5-9X=62; 10-19X=0; 20+X=0;
gi|288887617|gb|CP001891.1|	BEDTools	misc_feature	1188335	1190485	5.45	.	.	length=2151; segments=181; gaps=58; 1-2X=279; 3-4X=388; 5-9X=796; 10-19X=630; 20+X=0;
gi|288887617|gb|CP001891.1|	BEDTools	misc_feature	1200832	1201152	5.23	.	.	length=321; segments=17; gaps=0; 1-2X=36; 3-4X=116; 5-9X=79; 10-19X=90; 20+X=0;
gi|288887617|gb|CP001891.1|	BEDTools	misc_feature	1203139	1204169	5.08	.	.	length=1031; segments=65; gaps=0; 1-2X=208; 3-4X=232; 5-9X=386; 10-19X=170; 20+X=35;
gi|288887617|gb|CP001891.1|	BEDTools	misc_feature	1206701	1207317	9.88	.	.	length=617; segments=98; gaps=0; 1-2X=84; 3-4X=103; 5-9X=72; 10-19X=182; 20+X=176;
gi|288887617|gb|CP001891.1|	BEDTools	misc_feature	1220825	1221233	4.92	.	.	length=409; segments=29; gaps=0; 1-2X=35; 3-4X=109; 5-9X=200; 10-19X=65; 20+X=0;
gi|288887617|gb|CP001891.1|	BEDTools	misc_feature	1225738	1226171	4.78	.	.	length=434; segments=32; gaps=0; 1-2X=91; 3-4X=69; 5-9X=193; 10-19X=81; 20+X=0;
gi|288887617|gb|CP001891.1|	BEDTools	misc_feature	1231855	1232282	3.95	.	.	length=428; segments=20; gaps=8; 1-2X=203; 3-4X=39; 5-9X=82; 10-19X=96; 20+X=0;
gi|288887617|gb|CP001891.1|	BEDTools	misc_feature	1240142	1240504	5.03	.	.	length=363; segments=24; gaps=0; 1-2X=69; 3-4X=91; 5-9X=109; 10-19X=94; 20+X=0;
gi|288887617|gb|CP001891.1|	BEDTools	misc_feature	1249055	1249628	3.02	.	.	length=574; segments=32; gaps=0; 1-2X=120; 3-4X=329; 5-9X=125; 10-19X=0; 20+X=0;
gi|288887617|gb|CP001891.1|	BEDTools	misc_feature	1256446	1257286	5.49	.	.	length=841; segments=51; gaps=11; 1-2X=262; 3-4X=149; 5-9X=151; 10-19X=221; 20+X=47;
gi|288887617|gb|CP001891.1|	BEDTools	misc_feature	1258775	1259346	8.34	.	.	length=572; segments=54; gaps=0; 1-2X=30; 3-4X=46; 5-9X=91; 10-19X=395; 20+X=10;
gi|288887617|gb|CP001891.1|	BEDTools	misc_feature	1259888	1260796	5.96	.	.	length=909; segments=54; gaps=13; 1-2X=200; 3-4X=79; 5-9X=355; 10-19X=203; 20+X=59;
gi|288887617|gb|CP001891.1|	BEDTools	misc_feature	1261871	1262251	4.09	.	.	length=381; segments=25; gaps=0; 1-2X=29; 3-4X=151; 5-9X=187; 10-19X=14; 20+X=0;
gi|288887617|gb|CP001891.1|	BEDTools	misc_feature	1262345	1262979	2.78	.	.	length=635; segments=30; gaps=10; 1-2X=199; 3-4X=283; 5-9X=143; 10-19X=0; 20+X=0;
gi|288887617|gb|CP001891.1|	BEDTools	misc_feature	1264338	1264669	4.33	.	.	length=332; segments=22; gaps=0; 1-2X=19; 3-4X=74; 5-9X=239; 10-19X=0; 20+X=0;
gi|288887617|gb|CP001891.1|	BEDTools	misc_feature	1275678	1275993	3.23	.	.	length=316; segments=18; gaps=0; 1-2X=83; 3-4X=113; 5-9X=120; 10-19X=0; 20+X=0;
gi|288887617|gb|CP001891.1|	BEDTools	misc_feature	1278656	1279004	5.36	.	.	length=349; segments=22; gaps=0; 1-2X=106; 3-4X=26; 5-9X=97; 10-19X=120; 20+X=0;
gi|288887617|gb|CP001891.1|	BEDTools	misc_feature	1279723	1280053	4.14	.	.	length=331; segments=20; gaps=0; 1-2X=49; 3-4X=65; 5-9X=209; 10-19X=8; 20+X=0;
gi|288887617|gb|CP001891.1|	BEDTools	misc_feature	1280072	1280490	8.38	.	.	length=419; segments=40; gaps=0; 1-2X=0; 3-4X=11; 5-9X=154; 10-19X=237; 20+X=17;
gi|288887617|gb|CP001891.1|	BEDTools	misc_feature	1287543	1288190	4.75	.	.	length=648; segments=44; gaps=0; 1-2X=118; 3-4X=93; 5-9X=338; 10-19X=99; 20+X=0;
gi|288887617|gb|CP001891.1|	BEDTools	misc_feature	1288959	1289901	4.80	.	.	length=943; segments=76; gaps=0; 1-2X=224; 3-4X=211; 5-9X=299; 10-19X=201; 20+X=8;
gi|288887617|gb|CP001891.1|	BEDTools	misc_feature	1290245	1290926	4.88	.	.	length=682; segments=46; gaps=0; 1-2X=155; 3-4X=110; 5-9X=266; 10-19X=151; 20+X=0;
gi|288887617|gb|CP001891.1|	BEDTools	misc_feature	1314827	1315142	10.02	.	.	length=316; segments=28; gaps=0; 1-2X=0; 3-4X=2; 5-9X=114; 10-19X=141; 20+X=59;
gi|288887617|gb|CP001891.1|	BEDTools	misc_feature	1335598	1335975	4.08	.	.	length=378; segments=24; gaps=0; 1-2X=44; 3-4X=101; 5-9X=227; 10-19X=6; 20+X=0;
gi|288887617|gb|CP001891.1|	BEDTools	misc_feature	1339742	1340049	3.24	.	.	length=308; segments=16; gaps=0; 1-2X=34; 3-4X=203; 5-9X=71; 10-19X=0; 20+X=0;
gi|288887617|gb|CP001891.1|	BEDTools	misc_feature	1341405	1341856	3.21	.	.	length=452; segments=20; gaps=0; 1-2X=137; 3-4X=130; 5-9X=185; 10-19X=0; 20+X=0;
gi|288887617|gb|CP001891.1|	BEDTools	misc_feature	1342290	1343066	3.67	.	.	length=777; segments=32; gaps=10; 1-2X=403; 3-4X=69; 5-9X=141; 10-19X=154; 20+X=0;
gi|288887617|gb|CP001891.1|	BEDTools	misc_feature	1345431	1345772	1.98	.	.	length=342; segments=13; gaps=0; 1-2X=174; 3-4X=168; 5-9X=0; 10-19X=0; 20+X=0;
gi|288887617|gb|CP001891.1|	BEDTools	misc_feature	1345940	1346318	3.89	.	.	length=379; segments=19; gaps=0; 1-2X=47; 3-4X=117; 5-9X=215; 10-19X=0; 20+X=0;
gi|288887617|gb|CP001891.1|	BEDTools	misc_feature	1350564	1350910	4.32	.	.	length=347; segments=19; gaps=0; 1-2X=37; 3-4X=124; 5-9X=154; 10-19X=32; 20+X=0;
gi|288887617|gb|CP001891.1|	BEDTools	misc_feature	1355085	1355621	2.28	.	.	length=537; segments=23; gaps=0; 1-2X=234; 3-4X=261; 5-9X=42; 10-19X=0; 20+X=0;
gi|288887617|gb|CP001891.1|	BEDTools	misc_feature	1355712	1356392	2.15	.	.	length=681; segments=23; gaps=0; 1-2X=375; 3-4X=219; 5-9X=87; 10-19X=0; 20+X=0;
gi|288887617|gb|CP001891.1|	BEDTools	misc_feature	1357247	1357988	4.67	.	.	length=742; segments=40; gaps=14; 1-2X=147; 3-4X=240; 5-9X=163; 10-19X=178; 20+X=0;
gi|288887617|gb|CP001891.1|	BEDTools	misc_feature	1362569	1364127	7.57	.	.	length=1559; segments=164; gaps=0; 1-2X=78; 3-4X=168; 5-9X=475; 10-19X=792; 20+X=46;
gi|288887617|gb|CP001891.1|	BEDTools	misc_feature	1364249	1365274	6.69	.	.	length=1026; segments=89; gaps=0; 1-2X=123; 3-4X=218; 5-9X=326; 10-19X=272; 20+X=87;
gi|288887617|gb|CP001891.1|	BEDTools	misc_feature	1373333	1373632	2.31	.	.	length=300; segments=15; gaps=0; 1-2X=184; 3-4X=35; 5-9X=81; 10-19X=0; 20+X=0;
gi|288887617|gb|CP001891.1|	BEDTools	misc_feature	1373947	1374995	2.96	.	.	length=1049; segments=51; gaps=0; 1-2X=445; 3-4X=304; 5-9X=251; 10-19X=49; 20+X=0;
gi|288887617|gb|CP001891.1|	BEDTools	misc_feature	1378999	1379408	3.56	.	.	length=410; segments=15; gaps=13; 1-2X=93; 3-4X=177; 5-9X=87; 10-19X=40; 20+X=0;
gi|288887617|gb|CP001891.1|	BEDTools	misc_feature	1412627	1413000	4.12	.	.	length=374; segments=17; gaps=0; 1-2X=76; 3-4X=163; 5-9X=75; 10-19X=60; 20+X=0;
gi|288887617|gb|CP001891.1|	BEDTools	misc_feature	1413248	1413861	3.67	.	.	length=614; segments=29; gaps=0; 1-2X=261; 3-4X=75; 5-9X=203; 10-19X=75; 20+X=0;
gi|288887617|gb|CP001891.1|	BEDTools	misc_feature	1425008	1425461	4.68	.	.	length=454; segments=31; gaps=0; 1-2X=62; 3-4X=107; 5-9X=222; 10-19X=63; 20+X=0;
gi|288887617|gb|CP001891.1|	BEDTools	misc_feature	1427284	1427592	1.84	.	.	length=309; segments=11; gaps=0; 1-2X=223; 3-4X=42; 5-9X=44; 10-19X=0; 20+X=0;
gi|288887617|gb|CP001891.1|	BEDTools	misc_feature	1428196	1428612	6.62	.	.	length=417; segments=25; gaps=18; 1-2X=131; 3-4X=11; 5-9X=63; 10-19X=160; 20+X=34;
gi|288887617|gb|CP001891.1|	BEDTools	misc_feature	1440335	1441173	5.55	.	.	length=839; segments=72; gaps=39; 1-2X=281; 3-4X=40; 5-9X=129; 10-19X=339; 20+X=11;
gi|288887617|gb|CP001891.1|	BEDTools	misc_feature	1442953	1443704	7.29	.	.	length=752; segments=71; gaps=0; 1-2X=132; 3-4X=159; 5-9X=67; 10-19X=334; 20+X=60;
gi|288887617|gb|CP001891.1|	BEDTools	misc_feature	1452784	1453329	7.22	.	.	length=546; segments=40; gaps=0; 1-2X=20; 3-4X=72; 5-9X=195; 10-19X=245; 20+X=14;
gi|288887617|gb|CP001891.1|	BEDTools	misc_feature	1453596	1454156	4.17	.	.	length=561; segments=40; gaps=0; 1-2X=110; 3-4X=162; 5-9X=229; 10-19X=60; 20+X=0;
gi|288887617|gb|CP001891.1|	BEDTools	misc_feature	1454229	1454834	4.27	.	.	length=606; segments=32; gaps=3; 1-2X=42; 3-4X=219; 5-9X=306; 10-19X=36; 20+X=0;
gi|288887617|gb|CP001891.1|	BEDTools	misc_feature	1454919	1455594	3.69	.	.	length=676; segments=42; gaps=22; 1-2X=121; 3-4X=202; 5-9X=308; 10-19X=23; 20+X=0;
gi|288887617|gb|CP001891.1|	BEDTools	misc_feature	1456332	1456901	5.81	.	.	length=570; segments=47; gaps=0; 1-2X=176; 3-4X=24; 5-9X=127; 10-19X=243; 20+X=0;
gi|288887617|gb|CP001891.1|	BEDTools	misc_feature	1457071	1458297	5.16	.	.	length=1227; segments=92; gaps=30; 1-2X=274; 3-4X=164; 5-9X=404; 10-19X=355; 20+X=0;
gi|288887617|gb|CP001891.1|	BEDTools	misc_feature	1459931	1461713	4.40	.	.	length=1783; segments=104; gaps=62; 1-2X=271; 3-4X=467; 5-9X=730; 10-19X=253; 20+X=0;
gi|288887617|gb|CP001891.1|	BEDTools	misc_feature	1462979	1463398	1.83	.	.	length=420; segments=16; gaps=11; 1-2X=259; 3-4X=120; 5-9X=30; 10-19X=0; 20+X=0;
gi|288887617|gb|CP001891.1|	BEDTools	misc_feature	1464594	1464970	3.61	.	.	length=377; segments=18; gaps=0; 1-2X=90; 3-4X=82; 5-9X=205; 10-19X=0; 20+X=0;
gi|288887617|gb|CP001891.1|	BEDTools	misc_feature	1465019	1465417	4.24	.	.	length=399; segments=20; gaps=0; 1-2X=74; 3-4X=129; 5-9X=146; 10-19X=50; 20+X=0;
gi|288887617|gb|CP001891.1|	BEDTools	misc_feature	1465833	1466167	3.14	.	.	length=335; segments=20; gaps=0; 1-2X=81; 3-4X=150; 5-9X=104; 10-19X=0; 20+X=0;
gi|288887617|gb|CP001891.1|	BEDTools	misc_feature	1466500	1466910	3.12	.	.	length=411; segments=19; gaps=0; 1-2X=166; 3-4X=96; 5-9X=132; 10-19X=17; 20+X=0;
gi|288887617|gb|CP001891.1|	BEDTools	misc_feature	1473169	1473726	3.09	.	.	length=558; segments=27; gaps=13; 1-2X=225; 3-4X=51; 5-9X=269; 10-19X=0; 20+X=0;
gi|288887617|gb|CP001891.1|	BEDTools	misc_feature	1481371	1481746	3.70	.	.	length=376; segments=19; gaps=0; 1-2X=123; 3-4X=41; 5-9X=195; 10-19X=17; 20+X=0;
gi|288887617|gb|CP001891.1|	BEDTools	misc_feature	1491944	1492256	3.08	.	.	length=313; segments=14; gaps=0; 1-2X=118; 3-4X=65; 5-9X=130; 10-19X=0; 20+X=0;
gi|288887617|gb|CP001891.1|	BEDTools	misc_feature	1492887	1493195	2.34	.	.	length=309; segments=12; gaps=0; 1-2X=187; 3-4X=37; 5-9X=85; 10-19X=0; 20+X=0;
gi|288887617|gb|CP001891.1|	BEDTools	misc_feature	1493503	1494080	2.77	.	.	length=578; segments=27; gaps=0; 1-2X=259; 3-4X=127; 5-9X=192; 10-19X=0; 20+X=0;
gi|288887617|gb|CP001891.1|	BEDTools	misc_feature	1495784	1496152	6.64	.	.	length=369; segments=29; gaps=0; 1-2X=56; 3-4X=11; 5-9X=182; 10-19X=95; 20+X=25;
gi|288887617|gb|CP001891.1|	BEDTools	misc_feature	1496584	1497080	4.90	.	.	length=497; segments=37; gaps=0; 1-2X=93; 3-4X=75; 5-9X=235; 10-19X=94; 20+X=0;
gi|288887617|gb|CP001891.1|	BEDTools	misc_feature	1497139	1497752	4.64	.	.	length=614; segments=39; gaps=12; 1-2X=101; 3-4X=116; 5-9X=290; 10-19X=95; 20+X=0;
gi|288887617|gb|CP001891.1|	BEDTools	misc_feature	1498063	1498379	7.03	.	.	length=317; segments=17; gaps=0; 1-2X=3; 3-4X=43; 5-9X=123; 10-19X=148; 20+X=0;
gi|288887617|gb|CP001891.1|	BEDTools	misc_feature	1500105	1500432	4.88	.	.	length=328; segments=15; gaps=16; 1-2X=94; 3-4X=45; 5-9X=72; 10-19X=101; 20+X=0;
gi|288887617|gb|CP001891.1|	BEDTools	misc_feature	1505453	1505827	3.51	.	.	length=375; segments=20; gaps=0; 1-2X=106; 3-4X=123; 5-9X=124; 10-19X=22; 20+X=0;
gi|288887617|gb|CP001891.1|	BEDTools	misc_feature	1506282	1506631	9.93	.	.	length=350; segments=44; gaps=0; 1-2X=33; 3-4X=26; 5-9X=79; 10-19X=127; 20+X=85;
gi|288887617|gb|CP001891.1|	BEDTools	misc_feature	1562289	1562782	3.90	.	.	length=494; segments=25; gaps=0; 1-2X=94; 3-4X=157; 5-9X=214; 10-19X=29; 20+X=0;
gi|288887617|gb|CP001891.1|	BEDTools	misc_feature	1571326	1571648	4.67	.	.	length=323; segments=20; gaps=0; 1-2X=125; 3-4X=36; 5-9X=69; 10-19X=93; 20+X=0;
gi|288887617|gb|CP001891.1|	BEDTools	misc_feature	1605015	1606041	2.76	.	.	length=1027; segments=53; gaps=4; 1-2X=479; 3-4X=234; 5-9X=289; 10-19X=21; 20+X=0;
gi|288887617|gb|CP001891.1|	BEDTools	misc_feature	1646405	1646987	2.14	.	.	length=583; segments=23; gaps=15; 1-2X=331; 3-4X=133; 5-9X=104; 10-19X=0; 20+X=0;
gi|288887617|gb|CP001891.1|	BEDTools	misc_feature	1705298	1705626	2.74	.	.	length=329; segments=13; gaps=5; 1-2X=136; 3-4X=88; 5-9X=100; 10-19X=0; 20+X=0;
gi|288887617|gb|CP001891.1|	BEDTools	misc_feature	1709566	1709938	3.13	.	.	length=373; segments=17; gaps=0; 1-2X=97; 3-4X=154; 5-9X=122; 10-19X=0; 20+X=0;
gi|288887617|gb|CP001891.1|	BEDTools	misc_feature	1741968	1742286	4.92	.	.	length=319; segments=20; gaps=0; 1-2X=90; 3-4X=46; 5-9X=98; 10-19X=85; 20+X=0;
gi|288887617|gb|CP001891.1|	BEDTools	misc_feature	1826309	1826702	4.70	.	.	length=394; segments=21; gaps=0; 1-2X=91; 3-4X=63; 5-9X=166; 10-19X=74; 20+X=0;
gi|288887617|gb|CP001891.1|	BEDTools	misc_feature	1856420	1856813	1.94	.	.	length=394; segments=17; gaps=17; 1-2X=251; 3-4X=59; 5-9X=67; 10-19X=0; 20+X=0;
gi|288887617|gb|CP001891.1|	BEDTools	misc_feature	1860777	1861105	3.93	.	.	length=329; segments=20; gaps=0; 1-2X=37; 3-4X=122; 5-9X=162; 10-19X=8; 20+X=0;
gi|288887617|gb|CP001891.1|	BEDTools	misc_feature	1863417	1863850	3.41	.	.	length=434; segments=18; gaps=9; 1-2X=91; 3-4X=140; 5-9X=194; 10-19X=0; 20+X=0;
gi|288887617|gb|CP001891.1|	BEDTools	misc_feature	1865247	1865602	1.82	.	.	length=356; segments=12; gaps=5; 1-2X=257; 3-4X=39; 5-9X=55; 10-19X=0; 20+X=0;
gi|288887617|gb|CP001891.1|	BEDTools	misc_feature	1865738	1866064	5.39	.	.	length=327; segments=24; gaps=0; 1-2X=68; 3-4X=45; 5-9X=116; 10-19X=98; 20+X=0;
gi|288887617|gb|CP001891.1|	BEDTools	misc_feature	1881433	1881733	2.83	.	.	length=301; segments=12; gaps=0; 1-2X=129; 3-4X=68; 5-9X=104; 10-19X=0; 20+X=0;
gi|288887617|gb|CP001891.1|	BEDTools	misc_feature	1956193	1956627	5.24	.	.	length=435; segments=25; gaps=0; 1-2X=0; 3-4X=158; 5-9X=193; 10-19X=84; 20+X=0;
gi|288887617|gb|CP001891.1|	BEDTools	misc_feature	1964471	1964786	1.99	.	.	length=316; segments=11; gaps=0; 1-2X=160; 3-4X=156; 5-9X=0; 10-19X=0; 20+X=0;
gi|288887617|gb|CP001891.1|	BEDTools	misc_feature	1981387	1981763	3.11	.	.	length=377; segments=20; gaps=0; 1-2X=96; 3-4X=165; 5-9X=116; 10-19X=0; 20+X=0;
gi|288887617|gb|CP001891.1|	BEDTools	misc_feature	1988406	1988745	4.37	.	.	length=340; segments=22; gaps=0; 1-2X=105; 3-4X=27; 5-9X=156; 10-19X=52; 20+X=0;
gi|288887617|gb|CP001891.1|	BEDTools	misc_feature	2066213	2066646	3.57	.	.	length=434; segments=21; gaps=4; 1-2X=112; 3-4X=77; 5-9X=241; 10-19X=0; 20+X=0;
gi|288887617|gb|CP001891.1|	BEDTools	misc_feature	2094751	2095277	5.70	.	.	length=527; segments=40; gaps=15; 1-2X=37; 3-4X=70; 5-9X=259; 10-19X=146; 20+X=0;
gi|288887617|gb|CP001891.1|	BEDTools	misc_feature	2096176	2096638	2.65	.	.	length=463; segments=24; gaps=0; 1-2X=214; 3-4X=117; 5-9X=132; 10-19X=0; 20+X=0;
gi|288887617|gb|CP001891.1|	BEDTools	misc_feature	2096667	2097263	4.01	.	.	length=597; segments=33; gaps=1; 1-2X=94; 3-4X=261; 5-9X=179; 10-19X=62; 20+X=0;
gi|288887617|gb|CP001891.1|	BEDTools	misc_feature	2097304	2098109	4.39	.	.	length=806; segments=47; gaps=27; 1-2X=149; 3-4X=181; 5-9X=329; 10-19X=120; 20+X=0;
gi|288887617|gb|CP001891.1|	BEDTools	misc_feature	2099625	2100015	4.14	.	.	length=391; segments=22; gaps=0; 1-2X=60; 3-4X=144; 5-9X=149; 10-19X=38; 20+X=0;
gi|288887617|gb|CP001891.1|	BEDTools	misc_feature	2109928	2110510	5.22	.	.	length=583; segments=40; gaps=1; 1-2X=75; 3-4X=88; 5-9X=297; 10-19X=122; 20+X=0;
gi|288887617|gb|CP001891.1|	BEDTools	misc_feature	2110783	2111537	4.39	.	.	length=755; segments=39; gaps=10; 1-2X=139; 3-4X=103; 5-9X=433; 10-19X=70; 20+X=0;
gi|288887617|gb|CP001891.1|	BEDTools	misc_feature	2112076	2112585	2.75	.	.	length=510; segments=26; gaps=0; 1-2X=187; 3-4X=201; 5-9X=121; 10-19X=1; 20+X=0;
gi|288887617|gb|CP001891.1|	BEDTools	misc_feature	2140439	2143650	6.98	.	.	length=3212; segments=268; gaps=122; 1-2X=403; 3-4X=397; 5-9X=1026; 10-19X=960; 20+X=304;
gi|288887617|gb|CP001891.1|	BEDTools	misc_feature	2143726	2144183	2.19	.	.	length=458; segments=19; gaps=0; 1-2X=276; 3-4X=92; 5-9X=90; 10-19X=0; 20+X=0;
gi|288887617|gb|CP001891.1|	BEDTools	misc_feature	2144230	2144642	5.87	.	.	length=413; segments=28; gaps=0; 1-2X=50; 3-4X=41; 5-9X=194; 10-19X=128; 20+X=0;
gi|288887617|gb|CP001891.1|	BEDTools	misc_feature	2146771	2147282	3.57	.	.	length=512; segments=31; gaps=0; 1-2X=154; 3-4X=142; 5-9X=182; 10-19X=34; 20+X=0;
gi|288887617|gb|CP001891.1|	BEDTools	misc_feature	2249694	2250014	3.56	.	.	length=321; segments=15; gaps=15; 1-2X=164; 3-4X=0; 5-9X=88; 10-19X=54; 20+X=0;
gi|288887617|gb|CP001891.1|	BEDTools	misc_feature	2256082	2256424	4.56	.	.	length=343; segments=18; gaps=0; 1-2X=49; 3-4X=160; 5-9X=61; 10-19X=73; 20+X=0;
gi|288887617|gb|CP001891.1|	BEDTools	misc_feature	2257748	2258049	6.04	.	.	length=302; segments=20; gaps=0; 1-2X=13; 3-4X=60; 5-9X=132; 10-19X=97; 20+X=0;
gi|288887617|gb|CP001891.1|	BEDTools	misc_feature	2417724	2418150	2.84	.	.	length=427; segments=18; gaps=0; 1-2X=89; 3-4X=283; 5-9X=55; 10-19X=0; 20+X=0;
gi|288887617|gb|CP001891.1|	BEDTools	misc_feature	2436601	2437502	3.51	.	.	length=902; segments=47; gaps=6; 1-2X=201; 3-4X=311; 5-9X=361; 10-19X=23; 20+X=0;
gi|288887617|gb|CP001891.1|	BEDTools	misc_feature	2486345	2486658	2.84	.	.	length=314; segments=17; gaps=0; 1-2X=118; 3-4X=108; 5-9X=86; 10-19X=2; 20+X=0;
gi|288887617|gb|CP001891.1|	BEDTools	misc_feature	2545233	2545555	6.79	.	.	length=323; segments=25; gaps=0; 1-2X=39; 3-4X=28; 5-9X=148; 10-19X=83; 20+X=25;
gi|288887617|gb|CP001891.1|	BEDTools	misc_feature	2545605	2546066	5.74	.	.	length=462; segments=41; gaps=0; 1-2X=133; 3-4X=39; 5-9X=100; 10-19X=190; 20+X=0;
gi|288887617|gb|CP001891.1|	BEDTools	misc_feature	2546163	2546524	2.95	.	.	length=362; segments=21; gaps=0; 1-2X=94; 3-4X=183; 5-9X=85; 10-19X=0; 20+X=0;
gi|288887617|gb|CP001891.1|	BEDTools	misc_feature	2547854	2548290	2.12	.	.	length=437; segments=20; gaps=0; 1-2X=195; 3-4X=240; 5-9X=2; 10-19X=0; 20+X=0;
gi|288887617|gb|CP001891.1|	BEDTools	misc_feature	2939456	2939973	5.96	.	.	length=518; segments=27; gaps=7; 1-2X=28; 3-4X=189; 5-9X=196; 10-19X=45; 20+X=53;
gi|288887617|gb|CP001891.1|	BEDTools	misc_feature	2955982	2956292	1.49	.	.	length=311; segments=8; gaps=4; 1-2X=229; 3-4X=78; 5-9X=0; 10-19X=0; 20+X=0;
gi|288887617|gb|CP001891.1|	BEDTools	misc_feature	3002112	3002587	4.07	.	.	length=476; segments=30; gaps=0; 1-2X=86; 3-4X=163; 5-9X=182; 10-19X=45; 20+X=0;
gi|288887617|gb|CP001891.1|	BEDTools	misc_feature	3044677	3045044	5.97	.	.	length=368; segments=26; gaps=0; 1-2X=46; 3-4X=69; 5-9X=117; 10-19X=136; 20+X=0;
gi|288887617|gb|CP001891.1|	BEDTools	misc_feature	3149508	3149856	3.92	.	.	length=349; segments=18; gaps=0; 1-2X=144; 3-4X=70; 5-9X=67; 10-19X=68; 20+X=0;
gi|288887617|gb|CP001891.1|	BEDTools	misc_feature	3160182	3160506	6.34	.	.	length=325; segments=29; gaps=0; 1-2X=100; 3-4X=47; 5-9X=64; 10-19X=78; 20+X=36;
gi|288887617|gb|CP001891.1|	BEDTools	misc_feature	3234922	3235254	2.58	.	.	length=333; segments=13; gaps=1; 1-2X=91; 3-4X=219; 5-9X=22; 10-19X=0; 20+X=0;
gi|288887617|gb|CP001891.1|	BEDTools	misc_feature	3249370	3250483	5.54	.	.	length=1114; segments=97; gaps=26; 1-2X=250; 3-4X=79; 5-9X=396; 10-19X=356; 20+X=7;
gi|288887617|gb|CP001891.1|	BEDTools	misc_feature	3254839	3255526	4.29	.	.	length=688; segments=35; gaps=19; 1-2X=94; 3-4X=262; 5-9X=212; 10-19X=101; 20+X=0;
gi|288887617|gb|CP001891.1|	BEDTools	misc_feature	3362662	3362975	2.38	.	.	length=314; segments=13; gaps=10; 1-2X=178; 3-4X=31; 5-9X=95; 10-19X=0; 20+X=0;
gi|288887617|gb|CP001891.1|	BEDTools	misc_feature	3365492	3365859	4.79	.	.	length=368; segments=26; gaps=0; 1-2X=44; 3-4X=43; 5-9X=244; 10-19X=37; 20+X=0;
gi|288887617|gb|CP001891.1|	BEDTools	misc_feature	3366750	3367273	4.64	.	.	length=524; segments=47; gaps=0; 1-2X=95; 3-4X=168; 5-9X=156; 10-19X=105; 20+X=0;
gi|288887617|gb|CP001891.1|	BEDTools	misc_feature	3378146	3378752	3.46	.	.	length=607; segments=24; gaps=8; 1-2X=335; 3-4X=71; 5-9X=75; 10-19X=118; 20+X=0;
gi|288887617|gb|CP001891.1|	BEDTools	misc_feature	3382815	3383785	4.08	.	.	length=971; segments=43; gaps=19; 1-2X=311; 3-4X=152; 5-9X=339; 10-19X=150; 20+X=0;
gi|288887617|gb|CP001891.1|	BEDTools	misc_feature	3384297	3384679	2.60	.	.	length=383; segments=13; gaps=8; 1-2X=181; 3-4X=77; 5-9X=117; 10-19X=0; 20+X=0;
gi|288887617|gb|CP001891.1|	BEDTools	misc_feature	3399945	3400295	3.59	.	.	length=351; segments=17; gaps=0; 1-2X=122; 3-4X=89; 5-9X=106; 10-19X=34; 20+X=0;
gi|288887617|gb|CP001891.1|	BEDTools	misc_feature	3400996	3401433	1.27	.	.	length=438; segments=12; gaps=11; 1-2X=362; 3-4X=65; 5-9X=0; 10-19X=0; 20+X=0;
gi|288887617|gb|CP001891.1|	BEDTools	misc_feature	3413267	3414490	3.93	.	.	length=1224; segments=73; gaps=31; 1-2X=369; 3-4X=207; 5-9X=471; 10-19X=146; 20+X=0;
gi|288887617|gb|CP001891.1|	BEDTools	misc_feature	3419789	3420711	3.03	.	.	length=923; segments=37; gaps=20; 1-2X=297; 3-4X=266; 5-9X=340; 10-19X=0; 20+X=0;
gi|288887617|gb|CP001891.1|	BEDTools	misc_feature	3420912	3421633	4.07	.	.	length=722; segments=35; gaps=12; 1-2X=112; 3-4X=206; 5-9X=343; 10-19X=49; 20+X=0;
gi|288887617|gb|CP001891.1|	BEDTools	misc_feature	3424257	3424668	4.88	.	.	length=412; segments=30; gaps=1; 1-2X=148; 3-4X=42; 5-9X=95; 10-19X=126; 20+X=0;
gi|288887617|gb|CP001891.1|	BEDTools	misc_feature	3424798	3425605	6.36	.	.	length=808; segments=65; gaps=0; 1-2X=157; 3-4X=85; 5-9X=186; 10-19X=380; 20+X=0;
gi|288887617|gb|CP001891.1|	BEDTools	misc_feature	3427755	3428507	7.42	.	.	length=753; segments=62; gaps=0; 1-2X=169; 3-4X=164; 5-9X=152; 10-19X=119; 20+X=149;
gi|288887617|gb|CP001891.1|	BEDTools	misc_feature	3457309	3457622	8.39	.	.	length=314; segments=34; gaps=1; 1-2X=27; 3-4X=56; 5-9X=36; 10-19X=162; 20+X=32;
gi|288887617|gb|CP001891.1|	BEDTools	misc_feature	3463084	3463441	6.82	.	.	length=358; segments=30; gaps=0; 1-2X=42; 3-4X=12; 5-9X=135; 10-19X=169; 20+X=0;
gi|288887617|gb|CP001891.1|	BEDTools	misc_feature	3469673	3470190	4.57	.	.	length=518; segments=26; gaps=0; 1-2X=48; 3-4X=155; 5-9X=259; 10-19X=56; 20+X=0;
gi|288887617|gb|CP001891.1|	BEDTools	misc_feature	3470450	3470941	2.66	.	.	length=492; segments=21; gaps=0; 1-2X=168; 3-4X=240; 5-9X=84; 10-19X=0; 20+X=0;
gi|288887617|gb|CP001891.1|	BEDTools	misc_feature	3472124	3472722	2.01	.	.	length=599; segments=21; gaps=19; 1-2X=283; 3-4X=281; 5-9X=16; 10-19X=0; 20+X=0;
gi|288887617|gb|CP001891.1|	BEDTools	misc_feature	3494205	3494560	6.25	.	.	length=356; segments=24; gaps=0; 1-2X=61; 3-4X=15; 5-9X=136; 10-19X=144; 20+X=0;
gi|288887617|gb|CP001891.1|	BEDTools	misc_feature	3497218	3497763	4.24	.	.	length=546; segments=32; gaps=0; 1-2X=126; 3-4X=85; 5-9X=283; 10-19X=52; 20+X=0;
gi|288887617|gb|CP001891.1|	BEDTools	misc_feature	3539725	3540151	4.22	.	.	length=427; segments=28; gaps=15; 1-2X=113; 3-4X=119; 5-9X=94; 10-19X=86; 20+X=0;
gi|288887617|gb|CP001891.1|	BEDTools	misc_feature	3540179	3540817	4.42	.	.	length=639; segments=39; gaps=19; 1-2X=164; 3-4X=106; 5-9X=232; 10-19X=118; 20+X=0;
gi|288887617|gb|CP001891.1|	BEDTools	misc_feature	3543684	3544027	4.22	.	.	length=344; segments=17; gaps=0; 1-2X=156; 3-4X=0; 5-9X=117; 10-19X=71; 20+X=0;
gi|288887617|gb|CP001891.1|	BEDTools	misc_feature	3548844	3549148	4.16	.	.	length=305; segments=12; gaps=0; 1-2X=0; 3-4X=128; 5-9X=177; 10-19X=0; 20+X=0;
gi|288887617|gb|CP001891.1|	BEDTools	misc_feature	3549541	3549864	7.10	.	.	length=324; segments=21; gaps=0; 1-2X=17; 3-4X=13; 5-9X=139; 10-19X=155; 20+X=0;
gi|288887617|gb|CP001891.1|	BEDTools	misc_feature	3560811	3561511	1.99	.	.	length=701; segments=25; gaps=11; 1-2X=409; 3-4X=210; 5-9X=71; 10-19X=0; 20+X=0;
gi|288887617|gb|CP001891.1|	BEDTools	misc_feature	3564220	3564533	4.12	.	.	length=314; segments=17; gaps=0; 1-2X=161; 3-4X=53; 5-9X=5; 10-19X=95; 20+X=0;
gi|288887617|gb|CP001891.1|	BEDTools	misc_feature	3572183	3572523	4.47	.	.	length=341; segments=16; gaps=0; 1-2X=27; 3-4X=126; 5-9X=152; 10-19X=36; 20+X=0;
gi|288887617|gb|CP001891.1|	BEDTools	misc_feature	3574969	3575302	3.31	.	.	length=334; segments=17; gaps=0; 1-2X=71; 3-4X=141; 5-9X=122; 10-19X=0; 20+X=0;
gi|288887617|gb|CP001891.1|	BEDTools	misc_feature	3575365	3575744	4.26	.	.	length=380; segments=24; gaps=0; 1-2X=147; 3-4X=65; 5-9X=81; 10-19X=87; 20+X=0;
gi|288887617|gb|CP001891.1|	BEDTools	misc_feature	3588434	3588738	1.49	.	.	length=305; segments=11; gaps=0; 1-2X=231; 3-4X=74; 5-9X=0; 10-19X=0; 20+X=0;
gi|288887617|gb|CP001891.1|	BEDTools	misc_feature	3588942	3590734	7.06	.	.	length=1793; segments=182; gaps=37; 1-2X=116; 3-4X=231; 5-9X=685; 10-19X=605; 20+X=119;
gi|288887617|gb|CP001891.1|	BEDTools	misc_feature	3597556	3598615	6.85	.	.	length=1060; segments=88; gaps=4; 1-2X=77; 3-4X=110; 5-9X=367; 10-19X=502; 20+X=0;
gi|288887617|gb|CP001891.1|	BEDTools	misc_feature	3598715	3600309	9.01	.	.	length=1595; segments=189; gaps=46; 1-2X=71; 3-4X=117; 5-9X=335; 10-19X=825; 20+X=201;
gi|288887617|gb|CP001891.1|	BEDTools	misc_feature	3600400	3600974	4.93	.	.	length=575; segments=35; gaps=0; 1-2X=142; 3-4X=61; 5-9X=242; 10-19X=130; 20+X=0;
gi|288887617|gb|CP001891.1|	BEDTools	misc_feature	3603968	3604408	2.54	.	.	length=441; segments=18; gaps=0; 1-2X=193; 3-4X=156; 5-9X=92; 10-19X=0; 20+X=0;
gi|288887617|gb|CP001891.1|	BEDTools	misc_feature	3607281	3608259	5.31	.	.	length=979; segments=71; gaps=24; 1-2X=163; 3-4X=293; 5-9X=264; 10-19X=186; 20+X=49;
gi|288887617|gb|CP001891.1|	BEDTools	misc_feature	3609773	3610131	3.41	.	.	length=359; segments=18; gaps=0; 1-2X=129; 3-4X=83; 5-9X=125; 10-19X=22; 20+X=0;
gi|288887617|gb|CP001891.1|	BEDTools	misc_feature	3614642	3615341	4.61	.	.	length=700; segments=44; gaps=0; 1-2X=72; 3-4X=131; 5-9X=441; 10-19X=56; 20+X=0;
gi|288887617|gb|CP001891.1|	BEDTools	misc_feature	3622110	3622476	6.35	.	.	length=367; segments=26; gaps=0; 1-2X=81; 3-4X=13; 5-9X=104; 10-19X=169; 20+X=0;
gi|288887617|gb|CP001891.1|	BEDTools	misc_feature	3622534	3623032	2.51	.	.	length=499; segments=25; gaps=0; 1-2X=187; 3-4X=247; 5-9X=65; 10-19X=0; 20+X=0;
gi|288887617|gb|CP001891.1|	BEDTools	misc_feature	3623178	3623524	3.77	.	.	length=347; segments=18; gaps=0; 1-2X=102; 3-4X=150; 5-9X=39; 10-19X=56; 20+X=0;
gi|288887617|gb|CP001891.1|	BEDTools	misc_feature	3623880	3624226	5.41	.	.	length=347; segments=24; gaps=0; 1-2X=25; 3-4X=143; 5-9X=73; 10-19X=106; 20+X=0;
gi|288887617|gb|CP001891.1|	BEDTools	misc_feature	3696552	3697549	5.13	.	.	length=998; segments=73; gaps=23; 1-2X=109; 3-4X=196; 5-9X=455; 10-19X=215; 20+X=0;
gi|288887617|gb|CP001891.1|	BEDTools	misc_feature	3710906	3711280	0.98	.	.	length=375; segments=8; gaps=7; 1-2X=368; 3-4X=0; 5-9X=0; 10-19X=0; 20+X=0;
gi|288887617|gb|CP001891.1|	BEDTools	misc_feature	3712416	3712751	2.36	.	.	length=336; segments=15; gaps=0; 1-2X=189; 3-4X=65; 5-9X=82; 10-19X=0; 20+X=0;
gi|288887617|gb|CP001891.1|	BEDTools	misc_feature	3788213	3788565	3.06	.	.	length=353; segments=17; gaps=0; 1-2X=148; 3-4X=47; 5-9X=158; 10-19X=0; 20+X=0;
gi|288887617|gb|CP001891.1|	BEDTools	misc_feature	3788758	3789061	4.01	.	.	length=304; segments=14; gaps=0; 1-2X=68; 3-4X=67; 5-9X=148; 10-19X=21; 20+X=0;
gi|288887617|gb|CP001891.1|	BEDTools	misc_feature	3789477	3789830	5.24	.	.	length=354; segments=21; gaps=0; 1-2X=53; 3-4X=89; 5-9X=117; 10-19X=95; 20+X=0;
gi|288887617|gb|CP001891.1|	BEDTools	misc_feature	3790360	3790674	1.42	.	.	length=315; segments=9; gaps=4; 1-2X=243; 3-4X=68; 5-9X=0; 10-19X=0; 20+X=0;
gi|288887617|gb|CP001891.1|	BEDTools	misc_feature	3792448	3792792	3.23	.	.	length=345; segments=16; gaps=0; 1-2X=79; 3-4X=148; 5-9X=118; 10-19X=0; 20+X=0;
gi|288887617|gb|CP001891.1|	BEDTools	misc_feature	3798079	3799423	8.46	.	.	length=1345; segments=150; gaps=32; 1-2X=206; 3-4X=111; 5-9X=291; 10-19X=472; 20+X=233;
gi|288887617|gb|CP001891.1|	BEDTools	misc_feature	3800051	3800772	4.57	.	.	length=722; segments=35; gaps=24; 1-2X=208; 3-4X=202; 5-9X=191; 10-19X=41; 20+X=56;
gi|288887617|gb|CP001891.1|	BEDTools	misc_feature	3804617	3805248	5.11	.	.	length=632; segments=52; gaps=0; 1-2X=154; 3-4X=111; 5-9X=186; 10-19X=181; 20+X=0;
gi|288887617|gb|CP001891.1|	BEDTools	misc_feature	3806522	3807392	3.69	.	.	length=871; segments=51; gaps=6; 1-2X=219; 3-4X=260; 5-9X=329; 10-19X=57; 20+X=0;
gi|288887617|gb|CP001891.1|	BEDTools	misc_feature	3807932	3808647	6.35	.	.	length=716; segments=75; gaps=0; 1-2X=25; 3-4X=82; 5-9X=401; 10-19X=189; 20+X=19;
gi|288887617|gb|CP001891.1|	BEDTools	misc_feature	3809620	3810077	2.49	.	.	length=458; segments=21; gaps=5; 1-2X=259; 3-4X=71; 5-9X=112; 10-19X=11; 20+X=0;
gi|288887617|gb|CP001891.1|	BEDTools	misc_feature	3810361	3812562	4.25	.	.	length=2202; segments=130; gaps=105; 1-2X=494; 3-4X=429; 5-9X=832; 10-19X=342; 20+X=0;
gi|288887617|gb|CP001891.1|	BEDTools	misc_feature	3812763	3813142	3.78	.	.	length=380; segments=20; gaps=0; 1-2X=95; 3-4X=64; 5-9X=212; 10-19X=9; 20+X=0;
gi|288887617|gb|CP001891.1|	BEDTools	misc_feature	3813234	3813718	6.29	.	.	length=485; segments=45; gaps=0; 1-2X=58; 3-4X=59; 5-9X=173; 10-19X=195; 20+X=0;
gi|288887617|gb|CP001891.1|	BEDTools	misc_feature	3814155	3815063	4.98	.	.	length=909; segments=79; gaps=0; 1-2X=191; 3-4X=146; 5-9X=364; 10-19X=208; 20+X=0;
gi|288887617|gb|CP001891.1|	BEDTools	misc_feature	3816391	3817311	6.38	.	.	length=921; segments=74; gaps=0; 1-2X=91; 3-4X=267; 5-9X=242; 10-19X=265; 20+X=56;
gi|288887617|gb|CP001891.1|	BEDTools	misc_feature	3817532	3817851	1.86	.	.	length=320; segments=9; gaps=9; 1-2X=219; 3-4X=42; 5-9X=50; 10-19X=0; 20+X=0;
gi|288887617|gb|CP001891.1|	BEDTools	misc_feature	3817885	3818680	5.64	.	.	length=796; segments=60; gaps=9; 1-2X=87; 3-4X=88; 5-9X=397; 10-19X=215; 20+X=0;
gi|288887617|gb|CP001891.1|	BEDTools	misc_feature	3832952	3833286	4.27	.	.	length=335; segments=19; gaps=0; 1-2X=89; 3-4X=47; 5-9X=158; 10-19X=41; 20+X=0;
gi|288887617|gb|CP001891.1|	BEDTools	misc_feature	3838319	3839415	4.48	.	.	length=1097; segments=75; gaps=50; 1-2X=224; 3-4X=188; 5-9X=445; 10-19X=190; 20+X=0;
gi|288887617|gb|CP001891.1|	BEDTools	misc_feature	3850687	3851696	5.56	.	.	length=1010; segments=81; gaps=0; 1-2X=133; 3-4X=106; 5-9X=509; 10-19X=262; 20+X=0;
gi|288887617|gb|CP001891.1|	BEDTools	misc_feature	3851806	3852162	3.47	.	.	length=357; segments=16; gaps=0; 1-2X=132; 3-4X=111; 5-9X=73; 10-19X=41; 20+X=0;
gi|288887617|gb|CP001891.1|	BEDTools	misc_feature	3853268	3853863	5.53	.	.	length=596; segments=50; gaps=7; 1-2X=33; 3-4X=94; 5-9X=328; 10-19X=134; 20+X=0;
gi|288887617|gb|CP001891.1|	BEDTools	misc_feature	3859186	3859549	1.62	.	.	length=364; segments=12; gaps=7; 1-2X=241; 3-4X=116; 5-9X=0; 10-19X=0; 20+X=0;
gi|288887617|gb|CP001891.1|	BEDTools	misc_feature	3860740	3861494	7.79	.	.	length=755; segments=76; gaps=0; 1-2X=126; 3-4X=71; 5-9X=89; 10-19X=428; 20+X=41;
gi|288887617|gb|CP001891.1|	BEDTools	misc_feature	3863206	3863510	2.23	.	.	length=305; segments=9; gaps=6; 1-2X=201; 3-4X=6; 5-9X=92; 10-19X=0; 20+X=0;
gi|288887617|gb|CP001891.1|	BEDTools	misc_feature	3865276	3865663	3.96	.	.	length=388; segments=23; gaps=0; 1-2X=125; 3-4X=95; 5-9X=111; 10-19X=57; 20+X=0;
gi|288887617|gb|CP001891.1|	BEDTools	misc_feature	3865881	3866194	5.46	.	.	length=314; segments=24; gaps=0; 1-2X=1; 3-4X=51; 5-9X=212; 10-19X=50; 20+X=0;
gi|288887617|gb|CP001891.1|	BEDTools	misc_feature	3866400	3867050	8.83	.	.	length=651; segments=67; gaps=3; 1-2X=14; 3-4X=44; 5-9X=162; 10-19X=377; 20+X=51;
gi|288887617|gb|CP001891.1|	BEDTools	misc_feature	3867547	3867918	3.02	.	.	length=372; segments=19; gaps=0; 1-2X=121; 3-4X=127; 5-9X=124; 10-19X=0; 20+X=0;
gi|288887617|gb|CP001891.1|	BEDTools	misc_feature	3877153	3877825	5.19	.	.	length=673; segments=51; gaps=0; 1-2X=146; 3-4X=70; 5-9X=287; 10-19X=170; 20+X=0;
gi|288887617|gb|CP001891.1|	BEDTools	misc_feature	3878277	3879518	6.35	.	.	length=1242; segments=100; gaps=39; 1-2X=235; 3-4X=79; 5-9X=498; 10-19X=290; 20+X=101;
gi|288887617|gb|CP001891.1|	BEDTools	misc_feature	3894539	3894916	9.79	.	.	length=378; segments=39; gaps=0; 1-2X=68; 3-4X=29; 5-9X=37; 10-19X=152; 20+X=92;
gi|288887617|gb|CP001891.1|	BEDTools	misc_feature	3900609	3901040	6.08	.	.	length=432; segments=38; gaps=0; 1-2X=31; 3-4X=45; 5-9X=220; 10-19X=136; 20+X=0;
gi|288887617|gb|CP001891.1|	BEDTools	misc_feature	3901160	3901803	8.80	.	.	length=644; segments=66; gaps=0; 1-2X=0; 3-4X=110; 5-9X=204; 10-19X=228; 20+X=102;
gi|288887617|gb|CP001891.1|	BEDTools	misc_feature	3940128	3940800	3.70	.	.	length=673; segments=36; gaps=10; 1-2X=147; 3-4X=177; 5-9X=315; 10-19X=24; 20+X=0;
gi|288887617|gb|CP001891.1|	BEDTools	misc_feature	3977694	3978157	2.07	.	.	length=464; segments=18; gaps=5; 1-2X=240; 3-4X=188; 5-9X=31; 10-19X=0; 20+X=0;
gi|288887617|gb|CP001891.1|	BEDTools	misc_feature	3978360	3978732	11.08	.	.	length=373; segments=26; gaps=0; 1-2X=39; 3-4X=26; 5-9X=117; 10-19X=39; 20+X=152;
gi|288887617|gb|CP001891.1|	BEDTools	misc_feature	3979598	3980089	4.97	.	.	length=492; segments=37; gaps=1; 1-2X=139; 3-4X=63; 5-9X=155; 10-19X=134; 20+X=0;
gi|288887617|gb|CP001891.1|	BEDTools	misc_feature	3980513	3981124	4.66	.	.	length=612; segments=41; gaps=0; 1-2X=166; 3-4X=176; 5-9X=109; 10-19X=161; 20+X=0;
gi|288887617|gb|CP001891.1|	BEDTools	misc_feature	4084834	4085159	4.55	.	.	length=326; segments=21; gaps=0; 1-2X=48; 3-4X=65; 5-9X=178; 10-19X=35; 20+X=0;
gi|288887617|gb|CP001891.1|	BEDTools	misc_feature	4085200	4085960	4.68	.	.	length=761; segments=50; gaps=19; 1-2X=146; 3-4X=119; 5-9X=343; 10-19X=134; 20+X=0;
gi|288887617|gb|CP001891.1|	BEDTools	misc_feature	4086262	4086864	4.16	.	.	length=603; segments=36; gaps=0; 1-2X=151; 3-4X=129; 5-9X=252; 10-19X=71; 20+X=0;
gi|288887617|gb|CP001891.1|	BEDTools	misc_feature	4087426	4087933	3.62	.	.	length=508; segments=22; gaps=0; 1-2X=236; 3-4X=121; 5-9X=54; 10-19X=97; 20+X=0;
gi|288887617|gb|CP001891.1|	BEDTools	misc_feature	4107765	4108339	4.15	.	.	length=575; segments=36; gaps=0; 1-2X=126; 3-4X=187; 5-9X=184; 10-19X=78; 20+X=0;
gi|288887617|gb|CP001891.1|	BEDTools	misc_feature	4108437	4108769	6.04	.	.	length=333; segments=24; gaps=0; 1-2X=0; 3-4X=85; 5-9X=145; 10-19X=103; 20+X=0;
gi|288887617|gb|CP001891.1|	BEDTools	misc_feature	4108835	4109556	7.27	.	.	length=722; segments=58; gaps=15; 1-2X=143; 3-4X=23; 5-9X=271; 10-19X=172; 20+X=98;
gi|288887617|gb|CP001891.1|	BEDTools	misc_feature	4110618	4111053	2.24	.	.	length=436; segments=20; gaps=0; 1-2X=248; 3-4X=105; 5-9X=83; 10-19X=0; 20+X=0;
gi|288887617|gb|CP001891.1|	BEDTools	misc_feature	4131455	4131793	4.17	.	.	length=339; segments=16; gaps=0; 1-2X=59; 3-4X=137; 5-9X=97; 10-19X=46; 20+X=0;
gi|288887617|gb|CP001891.1|	BEDTools	misc_feature	4136908	4137350	3.54	.	.	length=443; segments=24; gaps=0; 1-2X=117; 3-4X=145; 5-9X=159; 10-19X=22; 20+X=0;
gi|288887617|gb|CP001891.1|	BEDTools	misc_feature	4137649	4138076	5.52	.	.	length=428; segments=36; gaps=0; 1-2X=112; 3-4X=52; 5-9X=109; 10-19X=155; 20+X=0;
gi|288887617|gb|CP001891.1|	BEDTools	misc_feature	4138700	4139231	4.30	.	.	length=532; segments=31; gaps=0; 1-2X=156; 3-4X=76; 5-9X=219; 10-19X=81; 20+X=0;
gi|288887617|gb|CP001891.1|	BEDTools	misc_feature	4141017	4141339	2.38	.	.	length=323; segments=10; gaps=0; 1-2X=105; 3-4X=213; 5-9X=5; 10-19X=0; 20+X=0;
gi|288887617|gb|CP001891.1|	BEDTools	misc_feature	4145401	4145739	1.71	.	.	length=339; segments=11; gaps=0; 1-2X=219; 3-4X=120; 5-9X=0; 10-19X=0; 20+X=0;
gi|288887617|gb|CP001891.1|	BEDTools	misc_feature	4150677	4151131	3.40	.	.	length=455; segments=22; gaps=0; 1-2X=184; 3-4X=57; 5-9X=190; 10-19X=24; 20+X=0;
gi|288887617|gb|CP001891.1|	BEDTools	misc_feature	4152065	4152533	2.06	.	.	length=469; segments=18; gaps=0; 1-2X=261; 3-4X=168; 5-9X=40; 10-19X=0; 20+X=0;
gi|288887617|gb|CP001891.1|	BEDTools	misc_feature	4193455	4194755	3.56	.	.	length=1301; segments=78; gaps=29; 1-2X=310; 3-4X=345; 5-9X=576; 10-19X=41; 20+X=0;
gi|288887617|gb|CP001891.1|	BEDTools	misc_feature	4195510	4196720	6.09	.	.	length=1211; segments=102; gaps=0; 1-2X=44; 3-4X=150; 5-9X=659; 10-19X=358; 20+X=0;
gi|288887617|gb|CP001891.1|	BEDTools	misc_feature	4197808	4199292	3.49	.	.	length=1485; segments=77; gaps=67; 1-2X=377; 3-4X=345; 5-9X=639; 10-19X=57; 20+X=0;
gi|288887617|gb|CP001891.1|	BEDTools	misc_feature	4202567	4203100	4.61	.	.	length=534; segments=37; gaps=0; 1-2X=54; 3-4X=202; 5-9X=196; 10-19X=82; 20+X=0;
gi|288887617|gb|CP001891.1|	BEDTools	misc_feature	4203718	4204191	2.89	.	.	length=474; segments=19; gaps=3; 1-2X=146; 3-4X=200; 5-9X=125; 10-19X=0; 20+X=0;
gi|288887617|gb|CP001891.1|	BEDTools	misc_feature	4204540	4205270	5.47	.	.	length=731; segments=66; gaps=32; 1-2X=147; 3-4X=71; 5-9X=234; 10-19X=247; 20+X=0;
gi|288887617|gb|CP001891.1|	BEDTools	misc_feature	4205672	4206114	3.14	.	.	length=443; segments=23; gaps=10; 1-2X=116; 3-4X=156; 5-9X=161; 10-19X=0; 20+X=0;
gi|288887617|gb|CP001891.1|	BEDTools	misc_feature	4206744	4207180	7.00	.	.	length=437; segments=37; gaps=0; 1-2X=12; 3-4X=120; 5-9X=73; 10-19X=232; 20+X=0;
gi|288887617|gb|CP001891.1|	BEDTools	misc_feature	4218946	4219328	3.51	.	.	length=383; segments=21; gaps=0; 1-2X=128; 3-4X=129; 5-9X=86; 10-19X=40; 20+X=0;
gi|288887617|gb|CP001891.1|	BEDTools	misc_feature	4229128	4229839	5.60	.	.	length=712; segments=58; gaps=0; 1-2X=74; 3-4X=144; 5-9X=292; 10-19X=202; 20+X=0;
gi|288887617|gb|CP001891.1|	BEDTools	misc_feature	4235640	4236071	1.67	.	.	length=432; segments=15; gaps=0; 1-2X=287; 3-4X=145; 5-9X=0; 10-19X=0; 20+X=0;
gi|288887617|gb|CP001891.1|	BEDTools	misc_feature	4236115	4236498	4.50	.	.	length=384; segments=19; gaps=9; 1-2X=109; 3-4X=150; 5-9X=16; 10-19X=91; 20+X=9;
gi|288887617|gb|CP001891.1|	BEDTools	misc_feature	4237126	4238598	4.38	.	.	length=1473; segments=76; gaps=68; 1-2X=437; 3-4X=245; 5-9X=389; 10-19X=334; 20+X=0;
gi|288887617|gb|CP001891.1|	BEDTools	misc_feature	4239731	4240149	2.78	.	.	length=419; segments=15; gaps=7; 1-2X=115; 3-4X=218; 5-9X=79; 10-19X=0; 20+X=0;
gi|288887617|gb|CP001891.1|	BEDTools	misc_feature	4252699	4253621	3.85	.	.	length=923; segments=60; gaps=10; 1-2X=337; 3-4X=224; 5-9X=195; 10-19X=157; 20+X=0;
gi|288887617|gb|CP001891.1|	BEDTools	misc_feature	4302484	4303000	3.63	.	.	length=517; segments=27; gaps=4; 1-2X=90; 3-4X=200; 5-9X=209; 10-19X=14; 20+X=0;
gi|288887617|gb|CP001891.1|	BEDTools	misc_feature	4303081	4304633	3.77	.	.	length=1553; segments=87; gaps=17; 1-2X=543; 3-4X=341; 5-9X=446; 10-19X=206; 20+X=0;
gi|288887617|gb|CP001891.1|	BEDTools	misc_feature	4304873	4305720	3.40	.	.	length=848; segments=39; gaps=13; 1-2X=190; 3-4X=267; 5-9X=378; 10-19X=0; 20+X=0;
gi|288887617|gb|CP001891.1|	BEDTools	misc_feature	4306013	4306371	2.54	.	.	length=359; segments=20; gaps=0; 1-2X=188; 3-4X=65; 5-9X=106; 10-19X=0; 20+X=0;
gi|288887617|gb|CP001891.1|	BEDTools	misc_feature	4306403	4307013	3.26	.	.	length=611; segments=25; gaps=15; 1-2X=115; 3-4X=265; 5-9X=216; 10-19X=0; 20+X=0;
gi|288887617|gb|CP001891.1|	BEDTools	misc_feature	4307051	4309111	3.46	.	.	length=2061; segments=96; gaps=91; 1-2X=873; 3-4X=321; 5-9X=532; 10-19X=224; 20+X=20;
gi|288887617|gb|CP001891.1|	BEDTools	misc_feature	4349793	4350130	6.36	.	.	length=338; segments=31; gaps=0; 1-2X=25; 3-4X=27; 5-9X=163; 10-19X=123; 20+X=0;
gi|288887617|gb|CP001891.1|	BEDTools	misc_feature	4356673	4357018	6.44	.	.	length=346; segments=23; gaps=3; 1-2X=30; 3-4X=33; 5-9X=140; 10-19X=140; 20+X=0;
gi|288887617|gb|CP001891.1|	BEDTools	misc_feature	4371890	4372291	4.36	.	.	length=402; segments=22; gaps=0; 1-2X=79; 3-4X=50; 5-9X=241; 10-19X=32; 20+X=0;
gi|288887617|gb|CP001891.1|	BEDTools	misc_feature	4386960	4389925	13.30	.	.	length=2966; segments=818; gaps=15; 1-2X=140; 3-4X=70; 5-9X=422; 10-19X=938; 20+X=1381;
gi|288887617|gb|CP001891.1|	BEDTools	misc_feature	4390085	4392382	12.35	.	.	length=2298; segments=589; gaps=72; 1-2X=146; 3-4X=186; 5-9X=375; 10-19X=459; 20+X=1060;
gi|288887617|gb|CP001891.1|	BEDTools	misc_feature	4395099	4395878	2.65	.	.	length=780; segments=35; gaps=6; 1-2X=349; 3-4X=203; 5-9X=222; 10-19X=0; 20+X=0;
gi|288887617|gb|CP001891.1|	BEDTools	misc_feature	4396998	4397299	7.89	.	.	length=302; segments=29; gaps=0; 1-2X=57; 3-4X=22; 5-9X=96; 10-19X=76; 20+X=51;
gi|288887617|gb|CP001891.1|	BEDTools	misc_feature	4406773	4407662	3.93	.	.	length=890; segments=50; gaps=16; 1-2X=185; 3-4X=259; 5-9X=352; 10-19X=78; 20+X=0;
gi|288887617|gb|CP001891.1|	BEDTools	misc_feature	4408354	4409693	5.16	.	.	length=1340; segments=114; gaps=22; 1-2X=179; 3-4X=301; 5-9X=521; 10-19X=311; 20+X=6;
gi|288887617|gb|CP001891.1|	BEDTools	misc_feature	4414906	4415298	5.00	.	.	length=393; segments=28; gaps=6; 1-2X=0; 3-4X=43; 5-9X=321; 10-19X=23; 20+X=0;
gi|288887617|gb|CP001891.1|	BEDTools	misc_feature	4415800	4416123	3.99	.	.	length=324; segments=15; gaps=0; 1-2X=105; 3-4X=129; 5-9X=20; 10-19X=70; 20+X=0;
gi|288887617|gb|CP001891.1|	BEDTools	misc_feature	4416207	4416809	2.86	.	.	length=603; segments=34; gaps=0; 1-2X=208; 3-4X=258; 5-9X=125; 10-19X=12; 20+X=0;
gi|288887617|gb|CP001891.1|	BEDTools	misc_feature	4417353	4418227	4.46	.	.	length=875; segments=54; gaps=32; 1-2X=129; 3-4X=199; 5-9X=395; 10-19X=120; 20+X=0;
gi|288887617|gb|CP001891.1|	BEDTools	misc_feature	4423578	4423977	6.78	.	.	length=400; segments=28; gaps=0; 1-2X=17; 3-4X=40; 5-9X=171; 10-19X=172; 20+X=0;
gi|288887617|gb|CP001891.1|	BEDTools	misc_feature	4424042	4424986	6.42	.	.	length=945; segments=75; gaps=0; 1-2X=98; 3-4X=115; 5-9X=340; 10-19X=392; 20+X=0;
gi|288887617|gb|CP001891.1|	BEDTools	misc_feature	4425066	4425981	4.12	.	.	length=916; segments=55; gaps=0; 1-2X=208; 3-4X=221; 5-9X=393; 10-19X=94; 20+X=0;
gi|288887617|gb|CP001891.1|	BEDTools	misc_feature	4426186	4426529	2.22	.	.	length=344; segments=10; gaps=0; 1-2X=181; 3-4X=116; 5-9X=47; 10-19X=0; 20+X=0;
gi|288887617|gb|CP001891.1|	BEDTools	misc_feature	4433027	4433542	4.25	.	.	length=516; segments=34; gaps=0; 1-2X=40; 3-4X=160; 5-9X=297; 10-19X=19; 20+X=0;
gi|288887617|gb|CP001891.1|	BEDTools	misc_feature	4448867	4449480	3.37	.	.	length=614; segments=27; gaps=10; 1-2X=160; 3-4X=155; 5-9X=289; 10-19X=0; 20+X=0;
gi|288887617|gb|CP001891.1|	BEDTools	misc_feature	4475322	4475625	3.90	.	.	length=304; segments=19; gaps=0; 1-2X=137; 3-4X=25; 5-9X=89; 10-19X=53; 20+X=0;
gi|288887617|gb|CP001891.1|	BEDTools	misc_feature	4481365	4481812	3.97	.	.	length=448; segments=28; gaps=4; 1-2X=143; 3-4X=84; 5-9X=157; 10-19X=60; 20+X=0;
gi|288887617|gb|CP001891.1|	BEDTools	misc_feature	4490640	4491033	5.09	.	.	length=394; segments=23; gaps=0; 1-2X=130; 3-4X=55; 5-9X=76; 10-19X=133; 20+X=0;
gi|288887617|gb|CP001891.1|	BEDTools	misc_feature	4492020	4493182	6.99	.	.	length=1163; segments=119; gaps=0; 1-2X=153; 3-4X=162; 5-9X=246; 10-19X=578; 20+X=24;
gi|288887617|gb|CP001891.1|	BEDTools	misc_feature	4493712	4494457	5.06	.	.	length=746; segments=45; gaps=9; 1-2X=135; 3-4X=146; 5-9X=320; 10-19X=112; 20+X=24;
gi|288887617|gb|CP001891.1|	BEDTools	misc_feature	4497795	4499082	5.60	.	.	length=1288; segments=92; gaps=28; 1-2X=215; 3-4X=194; 5-9X=432; 10-19X=412; 20+X=7;
gi|288887617|gb|CP001891.1|	BEDTools	misc_feature	4499418	4500175	6.95	.	.	length=758; segments=56; gaps=17; 1-2X=58; 3-4X=52; 5-9X=361; 10-19X=215; 20+X=55;
gi|288887617|gb|CP001891.1|	BEDTools	misc_feature	4501024	4504048	6.11	.	.	length=3025; segments=240; gaps=47; 1-2X=200; 3-4X=430; 5-9X=1476; 10-19X=782; 20+X=90;
gi|288887617|gb|CP001891.1|	BEDTools	misc_feature	4520048	4520937	3.46	.	.	length=890; segments=56; gaps=22; 1-2X=213; 3-4X=205; 5-9X=450; 10-19X=0; 20+X=0;
gi|288887617|gb|CP001891.1|	BEDTools	misc_feature	4520975	4521336	4.67	.	.	length=362; segments=24; gaps=0; 1-2X=52; 3-4X=58; 5-9X=211; 10-19X=41; 20+X=0;
gi|288887617|gb|CP001891.1|	BEDTools	misc_feature	4522552	4522938	4.64	.	.	length=387; segments=20; gaps=0; 1-2X=42; 3-4X=93; 5-9X=209; 10-19X=43; 20+X=0;
gi|288887617|gb|CP001891.1|	BEDTools	misc_feature	4523004	4524116	7.10	.	.	length=1113; segments=115; gaps=0; 1-2X=86; 3-4X=275; 5-9X=321; 10-19X=323; 20+X=108;
gi|288887617|gb|CP001891.1|	BEDTools	misc_feature	4524208	4524794	3.09	.	.	length=587; segments=25; gaps=27; 1-2X=241; 3-4X=119; 5-9X=157; 10-19X=43; 20+X=0;
gi|288887617|gb|CP001891.1|	BEDTools	misc_feature	4525602	4525935	4.89	.	.	length=334; segments=23; gaps=0; 1-2X=93; 3-4X=65; 5-9X=83; 10-19X=93; 20+X=0;
gi|288887617|gb|CP001891.1|	BEDTools	misc_feature	4530245	4530583	3.14	.	.	length=339; segments=22; gaps=0; 1-2X=120; 3-4X=76; 5-9X=143; 10-19X=0; 20+X=0;
gi|288887617|gb|CP001891.1|	BEDTools	misc_feature	4532684	4533224	2.89	.	.	length=541; segments=23; gaps=7; 1-2X=202; 3-4X=149; 5-9X=183; 10-19X=0; 20+X=0;
gi|288887617|gb|CP001891.1|	BEDTools	misc_feature	4533511	4533888	2.96	.	.	length=378; segments=21; gaps=0; 1-2X=135; 3-4X=115; 5-9X=128; 10-19X=0; 20+X=0;
gi|288887617|gb|CP001891.1|	BEDTools	misc_feature	4536398	4537522	4.34	.	.	length=1125; segments=71; gaps=29; 1-2X=145; 3-4X=390; 5-9X=409; 10-19X=152; 20+X=0;
gi|288887617|gb|CP001891.1|	BEDTools	misc_feature	4537642	4537990	5.74	.	.	length=349; segments=25; gaps=0; 1-2X=22; 3-4X=75; 5-9X=153; 10-19X=99; 20+X=0;
gi|288887617|gb|CP001891.1|	BEDTools	misc_feature	4538505	4539195	2.29	.	.	length=691; segments=22; gaps=6; 1-2X=316; 3-4X=291; 5-9X=78; 10-19X=0; 20+X=0;
gi|288887617|gb|CP001891.1|	BEDTools	misc_feature	4549429	4549874	3.46	.	.	length=446; segments=15; gaps=13; 1-2X=163; 3-4X=45; 5-9X=201; 10-19X=24; 20+X=0;
gi|288887617|gb|CP001891.1|	BEDTools	misc_feature	4569810	4570275	3.70	.	.	length=466; segments=21; gaps=0; 1-2X=148; 3-4X=155; 5-9X=104; 10-19X=59; 20+X=0;
gi|288887617|gb|CP001891.1|	BEDTools	misc_feature	4570350	4570683	5.49	.	.	length=334; segments=31; gaps=0; 1-2X=85; 3-4X=16; 5-9X=126; 10-19X=107; 20+X=0;
gi|288887617|gb|CP001891.1|	BEDTools	misc_feature	4575018	4575633	3.73	.	.	length=616; segments=37; gaps=0; 1-2X=88; 3-4X=216; 5-9X=312; 10-19X=0; 20+X=0;
gi|288887617|gb|CP001891.1|	BEDTools	misc_feature	4575736	4576111	4.22	.	.	length=376; segments=23; gaps=0; 1-2X=102; 3-4X=57; 5-9X=171; 10-19X=46; 20+X=0;
gi|288887617|gb|CP001891.1|	BEDTools	misc_feature	4576206	4576531	2.48	.	.	length=326; segments=14; gaps=1; 1-2X=172; 3-4X=64; 5-9X=89; 10-19X=0; 20+X=0;
gi|288887617|gb|CP001891.1|	BEDTools	misc_feature	4584367	4584722	4.91	.	.	length=356; segments=23; gaps=0; 1-2X=23; 3-4X=182; 5-9X=66; 10-19X=85; 20+X=0;
gi|288887617|gb|CP001891.1|	BEDTools	misc_feature	4588467	4588923	2.90	.	.	length=457; segments=22; gaps=0; 1-2X=208; 3-4X=64; 5-9X=185; 10-19X=0; 20+X=0;
gi|288887617|gb|CP001891.1|	BEDTools	misc_feature	4600228	4600747	3.28	.	.	length=520; segments=26; gaps=6; 1-2X=171; 3-4X=152; 5-9X=166; 10-19X=25; 20+X=0;
gi|288887617|gb|CP001891.1|	BEDTools	misc_feature	4600792	4601228	4.94	.	.	length=437; segments=31; gaps=0; 1-2X=54; 3-4X=67; 5-9X=251; 10-19X=65; 20+X=0;
gi|288887617|gb|CP001891.1|	BEDTools	misc_feature	4601257	4602877	4.37	.	.	length=1621; segments=117; gaps=2; 1-2X=252; 3-4X=408; 5-9X=796; 10-19X=163; 20+X=0;
gi|288887617|gb|CP001891.1|	BEDTools	misc_feature	4603271	4603609	5.29	.	.	length=339; segments=21; gaps=2; 1-2X=61; 3-4X=22; 5-9X=175; 10-19X=79; 20+X=0;
gi|288887617|gb|CP001891.1|	BEDTools	misc_feature	4604185	4604741	7.73	.	.	length=557; segments=43; gaps=0; 1-2X=37; 3-4X=22; 5-9X=218; 10-19X=249; 20+X=31;
gi|288887617|gb|CP001891.1|	BEDTools	misc_feature	4629548	4630171	7.17	.	.	length=624; segments=61; gaps=0; 1-2X=83; 3-4X=86; 5-9X=158; 10-19X=260; 20+X=37;
gi|288887617|gb|CP001891.1|	BEDTools	misc_feature	4631495	4632039	4.18	.	.	length=545; segments=27; gaps=1; 1-2X=153; 3-4X=54; 5-9X=281; 10-19X=56; 20+X=0;
gi|288887617|gb|CP001891.1|	BEDTools	misc_feature	4632340	4632837	5.36	.	.	length=498; segments=40; gaps=7; 1-2X=133; 3-4X=14; 5-9X=189; 10-19X=155; 20+X=0;
gi|288887617|gb|CP001891.1|	BEDTools	misc_feature	4633244	4633905	10.15	.	.	length=662; segments=76; gaps=0; 1-2X=0; 3-4X=68; 5-9X=133; 10-19X=337; 20+X=124;
gi|288887617|gb|CP001891.1|	BEDTools	misc_feature	4635115	4635451	7.19	.	.	length=337; segments=22; gaps=0; 1-2X=22; 3-4X=74; 5-9X=46; 10-19X=195; 20+X=0;
gi|288887617|gb|CP001891.1|	BEDTools	misc_feature	4639288	4641108	4.58	.	.	length=1821; segments=119; gaps=68; 1-2X=502; 3-4X=460; 5-9X=467; 10-19X=236; 20+X=88;
gi|288887617|gb|CP001891.1|	BEDTools	misc_feature	4645398	4646001	4.99	.	.	length=604; segments=45; gaps=0; 1-2X=106; 3-4X=150; 5-9X=205; 10-19X=143; 20+X=0;
gi|288887617|gb|CP001891.1|	BEDTools	misc_feature	4650453	4650779	4.53	.	.	length=327; segments=21; gaps=0; 1-2X=135; 3-4X=15; 5-9X=94; 10-19X=83; 20+X=0;
gi|288887617|gb|CP001891.1|	BEDTools	misc_feature	4653951	4654259	5.70	.	.	length=309; segments=19; gaps=10; 1-2X=22; 3-4X=83; 5-9X=90; 10-19X=104; 20+X=0;
gi|288887617|gb|CP001891.1|	BEDTools	misc_feature	4655401	4656436	5.39	.	.	length=1036; segments=64; gaps=14; 1-2X=142; 3-4X=216; 5-9X=463; 10-19X=154; 20+X=47;
gi|288887617|gb|CP001891.1|	BEDTools	misc_feature	4665373	4665774	3.18	.	.	length=402; segments=20; gaps=1; 1-2X=179; 3-4X=41; 5-9X=167; 10-19X=14; 20+X=0;
gi|288887617|gb|CP001891.1|	BEDTools	misc_feature	4665833	4666236	4.83	.	.	length=404; segments=29; gaps=0; 1-2X=10; 3-4X=137; 5-9X=208; 10-19X=49; 20+X=0;
gi|288887617|gb|CP001891.1|	BEDTools	misc_feature	4666593	4667116	4.67	.	.	length=524; segments=34; gaps=6; 1-2X=80; 3-4X=82; 5-9X=288; 10-19X=68; 20+X=0;
gi|288887617|gb|CP001891.1|	BEDTools	misc_feature	4668608	4669055	2.15	.	.	length=448; segments=14; gaps=19; 1-2X=284; 3-4X=33; 5-9X=108; 10-19X=4; 20+X=0;
gi|288887617|gb|CP001891.1|	BEDTools	misc_feature	4672761	4673083	3.40	.	.	length=323; segments=17; gaps=16; 1-2X=110; 3-4X=16; 5-9X=174; 10-19X=7; 20+X=0;
gi|288887617|gb|CP001891.1|	BEDTools	misc_feature	4675807	4676241	4.91	.	.	length=435; segments=29; gaps=11; 1-2X=76; 3-4X=105; 5-9X=137; 10-19X=106; 20+X=0;
gi|288887617|gb|CP001891.1|	BEDTools	misc_feature	4676432	4676875	5.95	.	.	length=444; segments=35; gaps=0; 1-2X=77; 3-4X=29; 5-9X=216; 10-19X=104; 20+X=18;
gi|288887617|gb|CP001891.1|	BEDTools	misc_feature	4680867	4681340	3.85	.	.	length=474; segments=26; gaps=4; 1-2X=137; 3-4X=131; 5-9X=145; 10-19X=57; 20+X=0;
gi|288887617|gb|CP001891.1|	BEDTools	misc_feature	4681371	4681898	5.59	.	.	length=528; segments=45; gaps=0; 1-2X=25; 3-4X=72; 5-9X=320; 10-19X=111; 20+X=0;
gi|288887617|gb|CP001891.1|	BEDTools	misc_feature	4681958	4682337	3.28	.	.	length=380; segments=25; gaps=0; 1-2X=116; 3-4X=95; 5-9X=169; 10-19X=0; 20+X=0;
gi|288887617|gb|CP001891.1|	BEDTools	misc_feature	4683769	4684123	2.61	.	.	length=355; segments=16; gaps=5; 1-2X=140; 3-4X=132; 5-9X=78; 10-19X=0; 20+X=0;
gi|288887617|gb|CP001891.1|	BEDTools	misc_feature	4685050	4685451	10.32	.	.	length=402; segments=51; gaps=0; 1-2X=25; 3-4X=66; 5-9X=63; 10-19X=135; 20+X=113;
gi|288887617|gb|CP001891.1|	BEDTools	misc_feature	4750725	4751199	3.92	.	.	length=475; segments=24; gaps=7; 1-2X=114; 3-4X=200; 5-9X=78; 10-19X=76; 20+X=0;
gi|288887617|gb|CP001891.1|	BEDTools	misc_feature	4751246	4751586	6.39	.	.	length=341; segments=25; gaps=0; 1-2X=78; 3-4X=65; 5-9X=15; 10-19X=183; 20+X=0;
gi|288887617|gb|CP001891.1|	BEDTools	misc_feature	4805187	4808153	10.38	.	.	length=2967; segments=640; gaps=44; 1-2X=217; 3-4X=317; 5-9X=822; 10-19X=581; 20+X=986;
gi|288887617|gb|CP001891.1|	BEDTools	misc_feature	4808346	4809139	11.87	.	.	length=794; segments=190; gaps=0; 1-2X=63; 3-4X=56; 5-9X=278; 10-19X=14; 20+X=383;
gi|288887617|gb|CP001891.1|	BEDTools	misc_feature	4809233	4810192	12.60	.	.	length=960; segments=289; gaps=23; 1-2X=53; 3-4X=16; 5-9X=223; 10-19X=202; 20+X=443;
gi|288887617|gb|CP001891.1|	BEDTools	misc_feature	4876476	4877438	5.71	.	.	length=963; segments=85; gaps=0; 1-2X=132; 3-4X=160; 5-9X=364; 10-19X=307; 20+X=0;
gi|288887617|gb|CP001891.1|	BEDTools	misc_feature	4877536	4879262	8.69	.	.	length=1727; segments=197; gaps=27; 1-2X=155; 3-4X=110; 5-9X=403; 10-19X=813; 20+X=219;
gi|288887617|gb|CP001891.1|	BEDTools	misc_feature	4881756	4882113	5.91	.	.	length=358; segments=18; gaps=0; 1-2X=142; 3-4X=23; 5-9X=57; 10-19X=110; 20+X=26;
gi|288887617|gb|CP001891.1|	BEDTools	misc_feature	4887102	4887464	3.79	.	.	length=363; segments=19; gaps=0; 1-2X=108; 3-4X=133; 5-9X=70; 10-19X=52; 20+X=0;
gi|288887617|gb|CP001891.1|	BEDTools	misc_feature	4894015	4894416	3.16	.	.	length=402; segments=18; gaps=2; 1-2X=119; 3-4X=126; 5-9X=155; 10-19X=0; 20+X=0;
gi|288887617|gb|CP001891.1|	BEDTools	misc_feature	4910093	4910404	1.71	.	.	length=312; segments=10; gaps=0; 1-2X=201; 3-4X=111; 5-9X=0; 10-19X=0; 20+X=0;
gi|288887617|gb|CP001891.1|	BEDTools	misc_feature	4910606	4910973	6.80	.	.	length=368; segments=30; gaps=0; 1-2X=88; 3-4X=37; 5-9X=25; 10-19X=218; 20+X=0;
gi|288887617|gb|CP001891.1|	BEDTools	misc_feature	4916445	4916802	4.66	.	.	length=358; segments=18; gaps=0; 1-2X=81; 3-4X=68; 5-9X=141; 10-19X=68; 20+X=0;
gi|288887617|gb|CP001891.1|	BEDTools	misc_feature	4917602	4918113	6.79	.	.	length=512; segments=36; gaps=0; 1-2X=124; 3-4X=100; 5-9X=134; 10-19X=70; 20+X=84;
gi|288887617|gb|CP001891.1|	BEDTools	misc_feature	4945897	4946228	2.58	.	.	length=332; segments=10; gaps=0; 1-2X=164; 3-4X=74; 5-9X=94; 10-19X=0; 20+X=0;
gi|288887617|gb|CP001891.1|	BEDTools	misc_feature	4946838	4947148	4.72	.	.	length=311; segments=16; gaps=4; 1-2X=34; 3-4X=76; 5-9X=153; 10-19X=44; 20+X=0;
gi|288887617|gb|CP001891.1|	BEDTools	misc_feature	4949639	4951176	8.17	.	.	length=1538; segments=157; gaps=8; 1-2X=94; 3-4X=115; 5-9X=368; 10-19X=878; 20+X=75;
gi|288887617|gb|CP001891.1|	BEDTools	misc_feature	4953878	4954209	6.21	.	.	length=332; segments=23; gaps=0; 1-2X=18; 3-4X=70; 5-9X=121; 10-19X=123; 20+X=0;
gi|288887617|gb|CP001891.1|	BEDTools	misc_feature	4956307	4956617	2.96	.	.	length=311; segments=17; gaps=0; 1-2X=99; 3-4X=119; 5-9X=93; 10-19X=0; 20+X=0;
gi|288887617|gb|CP001891.1|	BEDTools	misc_feature	4956687	4957047	1.56	.	.	length=361; segments=7; gaps=7; 1-2X=262; 3-4X=79; 5-9X=13; 10-19X=0; 20+X=0;
gi|288887617|gb|CP001891.1|	BEDTools	misc_feature	4957212	4957516	4.75	.	.	length=305; segments=18; gaps=0; 1-2X=0; 3-4X=111; 5-9X=165; 10-19X=29; 20+X=0;
gi|288887617|gb|CP001891.1|	BEDTools	misc_feature	4963204	4963785	6.23	.	.	length=582; segments=31; gaps=12; 1-2X=143; 3-4X=54; 5-9X=174; 10-19X=153; 20+X=46;
gi|288887617|gb|CP001891.1|	BEDTools	misc_feature	4965300	4965642	3.80	.	.	length=343; segments=15; gaps=0; 1-2X=155; 3-4X=26; 5-9X=110; 10-19X=52; 20+X=0;
gi|288887617|gb|CP001891.1|	BEDTools	misc_feature	4965981	4966294	3.85	.	.	length=314; segments=11; gaps=0; 1-2X=102; 3-4X=59; 5-9X=120; 10-19X=33; 20+X=0;
gi|288887617|gb|CP001891.1|	BEDTools	misc_feature	4966335	4966684	13.73	.	.	length=350; segments=42; gaps=0; 1-2X=4; 3-4X=1; 5-9X=100; 10-19X=60; 20+X=185;
gi|288887617|gb|CP001891.1|	BEDTools	misc_feature	4967270	4968535	6.61	.	.	length=1266; segments=109; gaps=8; 1-2X=102; 3-4X=103; 5-9X=538; 10-19X=503; 20+X=12;
gi|288887617|gb|CP001891.1|	BEDTools	misc_feature	4969790	4970330	6.87	.	.	length=541; segments=42; gaps=16; 1-2X=34; 3-4X=145; 5-9X=144; 10-19X=151; 20+X=51;
gi|288887617|gb|CP001891.1|	BEDTools	misc_feature	4972324	4972669	3.23	.	.	length=346; segments=15; gaps=0; 1-2X=146; 3-4X=14; 5-9X=186; 10-19X=0; 20+X=0;
gi|288887617|gb|CP001891.1|	BEDTools	misc_feature	4973049	4973829	4.47	.	.	length=781; segments=36; gaps=4; 1-2X=136; 3-4X=157; 5-9X=391; 10-19X=93; 20+X=0;
gi|288887617|gb|CP001891.1|	BEDTools	misc_feature	4982776	4983116	5.16	.	.	length=341; segments=27; gaps=0; 1-2X=56; 3-4X=33; 5-9X=183; 10-19X=69; 20+X=0;
gi|288887617|gb|CP001891.1|	BEDTools	misc_feature	4987592	4988019	4.81	.	.	length=428; segments=19; gaps=0; 1-2X=109; 3-4X=121; 5-9X=79; 10-19X=119; 20+X=0;
gi|288887617|gb|CP001891.1|	BEDTools	misc_feature	4992349	4992724	3.56	.	.	length=376; segments=21; gaps=0; 1-2X=59; 3-4X=153; 5-9X=164; 10-19X=0; 20+X=0;
gi|288887617|gb|CP001891.1|	BEDTools	misc_feature	4992886	4993205	1.67	.	.	length=320; segments=10; gaps=11; 1-2X=197; 3-4X=112; 5-9X=0; 10-19X=0; 20+X=0;
gi|288887617|gb|CP001891.1|	BEDTools	misc_feature	4996430	4997169	7.44	.	.	length=740; segments=72; gaps=0; 1-2X=65; 3-4X=113; 5-9X=225; 10-19X=276; 20+X=61;
gi|288887617|gb|CP001891.1|	BEDTools	misc_feature	5009988	5011807	5.31	.	.	length=1820; segments=139; gaps=83; 1-2X=309; 3-4X=154; 5-9X=785; 10-19X=482; 20+X=7;
gi|288887617|gb|CP001891.1|	BEDTools	misc_feature	5047277	5047610	2.16	.	.	length=334; segments=15; gaps=0; 1-2X=194; 3-4X=86; 5-9X=54; 10-19X=0; 20+X=0;
gi|288887617|gb|CP001891.1|	BEDTools	misc_feature	5061603	5062104	2.63	.	.	length=502; segments=25; gaps=14; 1-2X=193; 3-4X=175; 5-9X=120; 10-19X=0; 20+X=0;
gi|288887617|gb|CP001891.1|	BEDTools	misc_feature	5062635	5063053	3.16	.	.	length=419; segments=23; gaps=3; 1-2X=143; 3-4X=93; 5-9X=180; 10-19X=0; 20+X=0;
gi|288887617|gb|CP001891.1|	BEDTools	misc_feature	5064656	5065152	3.75	.	.	length=497; segments=20; gaps=0; 1-2X=100; 3-4X=273; 5-9X=59; 10-19X=65; 20+X=0;
gi|288887617|gb|CP001891.1|	BEDTools	misc_feature	5079562	5079865	3.56	.	.	length=304; segments=18; gaps=0; 1-2X=93; 3-4X=33; 5-9X=178; 10-19X=0; 20+X=0;
gi|288887617|gb|CP001891.1|	BEDTools	misc_feature	5106381	5106809	3.06	.	.	length=429; segments=23; gaps=4; 1-2X=190; 3-4X=49; 5-9X=177; 10-19X=9; 20+X=0;
gi|288887617|gb|CP001891.1|	BEDTools	misc_feature	5108764	5109437	4.35	.	.	length=674; segments=44; gaps=0; 1-2X=182; 3-4X=69; 5-9X=337; 10-19X=86; 20+X=0;
gi|288887617|gb|CP001891.1|	BEDTools	misc_feature	5114519	5114957	4.74	.	.	length=439; segments=18; gaps=7; 1-2X=128; 3-4X=95; 5-9X=84; 10-19X=125; 20+X=0;
gi|288887617|gb|CP001891.1|	BEDTools	misc_feature	5130760	5131698	5.48	.	.	length=939; segments=55; gaps=34; 1-2X=94; 3-4X=220; 5-9X=303; 10-19X=288; 20+X=0;
gi|288887617|gb|CP001891.1|	BEDTools	misc_feature	5133050	5133559	6.94	.	.	length=510; segments=47; gaps=0; 1-2X=38; 3-4X=63; 5-9X=156; 10-19X=253; 20+X=0;
gi|288887617|gb|CP001891.1|	BEDTools	misc_feature	5136449	5137293	5.91	.	.	length=845; segments=73; gaps=0; 1-2X=53; 3-4X=165; 5-9X=364; 10-19X=263; 20+X=0;
gi|288887617|gb|CP001891.1|	BEDTools	misc_feature	5137427	5137841	3.82	.	.	length=415; segments=18; gaps=4; 1-2X=125; 3-4X=52; 5-9X=207; 10-19X=27; 20+X=0;
gi|288887617|gb|CP001891.1|	BEDTools	misc_feature	5153063	5153721	3.09	.	.	length=659; segments=31; gaps=3; 1-2X=214; 3-4X=253; 5-9X=165; 10-19X=24; 20+X=0;
gi|288887617|gb|CP001891.1|	BEDTools	misc_feature	5155004	5155305	2.23	.	.	length=302; segments=10; gaps=0; 1-2X=124; 3-4X=170; 5-9X=8; 10-19X=0; 20+X=0;
gi|288887617|gb|CP001891.1|	BEDTools	misc_feature	5155373	5155731	6.26	.	.	length=359; segments=21; gaps=0; 1-2X=51; 3-4X=19; 5-9X=150; 10-19X=139; 20+X=0;
gi|288887617|gb|CP001891.1|	BEDTools	misc_feature	5156926	5157235	6.68	.	.	length=310; segments=22; gaps=0; 1-2X=0; 3-4X=32; 5-9X=161; 10-19X=117; 20+X=0;
gi|288887617|gb|CP001891.1|	BEDTools	misc_feature	5158740	5159045	8.48	.	.	length=306; segments=28; gaps=0; 1-2X=62; 3-4X=51; 5-9X=26; 10-19X=109; 20+X=58;
gi|288887617|gb|CP001891.1|	BEDTools	misc_feature	5159318	5159987	6.48	.	.	length=670; segments=69; gaps=0; 1-2X=37; 3-4X=64; 5-9X=403; 10-19X=122; 20+X=44;
gi|288887617|gb|CP001891.1|	BEDTools	misc_feature	5160772	5161145	3.93	.	.	length=374; segments=15; gaps=7; 1-2X=70; 3-4X=42; 5-9X=255; 10-19X=0; 20+X=0;
gi|288887617|gb|CP001891.1|	BEDTools	misc_feature	5163614	5163953	9.36	.	.	length=340; segments=45; gaps=0; 1-2X=5; 3-4X=49; 5-9X=148; 10-19X=47; 20+X=91;
gi|288887617|gb|CP001891.1|	BEDTools	misc_feature	5164093	5167057	11.48	.	.	length=2965; segments=711; gaps=27; 1-2X=107; 3-4X=268; 5-9X=666; 10-19X=813; 20+X=1084;
gi|288887617|gb|CP001891.1|	BEDTools	misc_feature	5167355	5168043	9.62	.	.	length=689; segments=137; gaps=27; 1-2X=121; 3-4X=95; 5-9X=173; 10-19X=10; 20+X=263;
gi|288887617|gb|CP001891.1|	BEDTools	misc_feature	5168244	5168590	9.10	.	.	length=347; segments=46; gaps=1; 1-2X=86; 3-4X=15; 5-9X=53; 10-19X=108; 20+X=84;
gi|288887617|gb|CP001891.1|	BEDTools	misc_feature	5168615	5169213	12.35	.	.	length=599; segments=152; gaps=0; 1-2X=14; 3-4X=19; 5-9X=95; 10-19X=257; 20+X=214;
gi|288887617|gb|CP001891.1|	BEDTools	misc_feature	5170204	5170574	1.77	.	.	length=371; segments=10; gaps=0; 1-2X=271; 3-4X=58; 5-9X=42; 10-19X=0; 20+X=0;
gi|288887617|gb|CP001891.1|	BEDTools	misc_feature	5170891	5171456	2.75	.	.	length=566; segments=28; gaps=0; 1-2X=233; 3-4X=170; 5-9X=163; 10-19X=0; 20+X=0;
gi|288887617|gb|CP001891.1|	BEDTools	misc_feature	5176671	5177238	5.37	.	.	length=568; segments=35; gaps=0; 1-2X=88; 3-4X=92; 5-9X=239; 10-19X=149; 20+X=0;
gi|288887617|gb|CP001891.1|	BEDTools	misc_feature	5178767	5179221	5.93	.	.	length=455; segments=32; gaps=0; 1-2X=55; 3-4X=97; 5-9X=136; 10-19X=167; 20+X=0;
gi|288887617|gb|CP001891.1|	BEDTools	misc_feature	5181821	5182260	2.88	.	.	length=440; segments=14; gaps=20; 1-2X=160; 3-4X=96; 5-9X=164; 10-19X=0; 20+X=0;
gi|288887617|gb|CP001891.1|	BEDTools	misc_feature	5182415	5182791	3.06	.	.	length=377; segments=14; gaps=0; 1-2X=183; 3-4X=0; 5-9X=194; 10-19X=0; 20+X=0;
gi|288887617|gb|CP001891.1|	BEDTools	misc_feature	5191122	5205663	8.28	.	.	length=14542; segments=1619; gaps=679; 1-2X=566; 3-4X=1038; 5-9X=4361; 10-19X=6298; 20+X=1600;
gi|288887617|gb|CP001891.1|	BEDTools	misc_feature	5209105	5214219	12.10	.	.	length=5115; segments=1311; gaps=230; 1-2X=288; 3-4X=367; 5-9X=831; 10-19X=1164; 20+X=2235;
gi|288887617|gb|CP001891.1|	BEDTools	misc_feature	5220048	5220924	4.90	.	.	length=877; segments=68; gaps=0; 1-2X=101; 3-4X=194; 5-9X=441; 10-19X=141; 20+X=0;
gi|288887617|gb|CP001891.1|	BEDTools	misc_feature	5222822	5223292	2.41	.	.	length=471; segments=17; gaps=0; 1-2X=234; 3-4X=141; 5-9X=96; 10-19X=0; 20+X=0;
gi|288887617|gb|CP001891.1|	BEDTools	misc_feature	5223666	5224026	3.16	.	.	length=361; segments=23; gaps=0; 1-2X=113; 3-4X=106; 5-9X=142; 10-19X=0; 20+X=0;
gi|288887617|gb|CP001891.1|	BEDTools	misc_feature	5235731	5236130	3.10	.	.	length=400; segments=19; gaps=0; 1-2X=121; 3-4X=137; 5-9X=142; 10-19X=0; 20+X=0;
gi|288887617|gb|CP001891.1|	BEDTools	misc_feature	5243537	5243910	2.60	.	.	length=374; segments=11; gaps=13; 1-2X=143; 3-4X=130; 5-9X=88; 10-19X=0; 20+X=0;
gi|288887617|gb|CP001891.1|	BEDTools	misc_feature	5247225	5247619	5.41	.	.	length=395; segments=28; gaps=0; 1-2X=109; 3-4X=57; 5-9X=97; 10-19X=127; 20+X=5;
gi|288887617|gb|CP001891.1|	BEDTools	misc_feature	5248050	5248356	4.46	.	.	length=307; segments=17; gaps=0; 1-2X=8; 3-4X=67; 5-9X=232; 10-19X=0; 20+X=0;
gi|288887617|gb|CP001891.1|	BEDTools	misc_feature	5248633	5249168	5.77	.	.	length=536; segments=31; gaps=7; 1-2X=206; 3-4X=18; 5-9X=43; 10-19X=262; 20+X=0;
gi|288887617|gb|CP001891.1|	BEDTools	misc_feature	5249965	5250604	3.57	.	.	length=640; segments=31; gaps=26; 1-2X=193; 3-4X=168; 5-9X=189; 10-19X=64; 20+X=0;
gi|288887617|gb|CP001891.1|	BEDTools	misc_feature	5255241	5255630	2.58	.	.	length=390; segments=20; gaps=0; 1-2X=174; 3-4X=124; 5-9X=92; 10-19X=0; 20+X=0;
gi|288887617|gb|CP001891.1|	BEDTools	misc_feature	5255668	5256086	3.55	.	.	length=419; segments=25; gaps=0; 1-2X=80; 3-4X=144; 5-9X=195; 10-19X=0; 20+X=0;
gi|288887617|gb|CP001891.1|	BEDTools	misc_feature	5256458	5256817	4.45	.	.	length=360; segments=21; gaps=0; 1-2X=49; 3-4X=128; 5-9X=132; 10-19X=51; 20+X=0;
gi|288887617|gb|CP001891.1|	BEDTools	misc_feature	5262046	5262563	6.74	.	.	length=518; segments=51; gaps=0; 1-2X=67; 3-4X=56; 5-9X=139; 10-19X=256; 20+X=0;
gi|288887617|gb|CP001891.1|	BEDTools	misc_feature	5263060	5263394	2.33	.	.	length=335; segments=13; gaps=1; 1-2X=174; 3-4X=96; 5-9X=64; 10-19X=0; 20+X=0;
gi|288887617|gb|CP001891.1|	BEDTools	misc_feature	5263445	5263756	2.99	.	.	length=312; segments=9; gaps=0; 1-2X=80; 3-4X=154; 5-9X=78; 10-19X=0; 20+X=0;
gi|288887617|gb|CP001891.1|	BEDTools	misc_feature	5277257	5278122	3.90	.	.	length=866; segments=54; gaps=0; 1-2X=253; 3-4X=276; 5-9X=215; 10-19X=122; 20+X=0;
gi|288887617|gb|CP001891.1|	BEDTools	misc_feature	5278323	5278653	4.29	.	.	length=331; segments=22; gaps=0; 1-2X=57; 3-4X=143; 5-9X=75; 10-19X=56; 20+X=0;
gi|288887617|gb|CP001891.1|	BEDTools	misc_feature	5278892	5279197	6.25	.	.	length=306; segments=25; gaps=0; 1-2X=7; 3-4X=67; 5-9X=123; 10-19X=109; 20+X=0;
gi|288887617|gb|CP001891.1|	BEDTools	misc_feature	5279426	5280302	5.22	.	.	length=877; segments=59; gaps=11; 1-2X=131; 3-4X=99; 5-9X=468; 10-19X=155; 20+X=13;
gi|288887617|gb|CP001891.1|	BEDTools	misc_feature	5286424	5286726	3.83	.	.	length=303; segments=21; gaps=0; 1-2X=95; 3-4X=120; 5-9X=35; 10-19X=53; 20+X=0;
gi|288887617|gb|CP001891.1|	BEDTools	misc_feature	5288405	5290175	4.70	.	.	length=1771; segments=119; gaps=29; 1-2X=372; 3-4X=439; 5-9X=535; 10-19X=396; 20+X=0;
gi|288887617|gb|CP001891.1|	BEDTools	misc_feature	5292984	5293360	4.01	.	.	length=377; segments=25; gaps=0; 1-2X=87; 3-4X=71; 5-9X=196; 10-19X=23; 20+X=0;
gi|288887617|gb|CP001891.1|	BEDTools	misc_feature	5293851	5294275	4.70	.	.	length=425; segments=30; gaps=0; 1-2X=101; 3-4X=51; 5-9X=197; 10-19X=76; 20+X=0;
gi|288887617|gb|CP001891.1|	BEDTools	misc_feature	5294310	5294715	3.83	.	.	length=406; segments=21; gaps=0; 1-2X=29; 3-4X=179; 5-9X=198; 10-19X=0; 20+X=0;
gi|288887617|gb|CP001891.1|	BEDTools	misc_feature	5294898	5295326	2.53	.	.	length=429; segments=18; gaps=0; 1-2X=222; 3-4X=151; 5-9X=30; 10-19X=26; 20+X=0;
gi|288887617|gb|CP001891.1|	BEDTools	misc_feature	5295413	5295787	4.83	.	.	length=375; segments=26; gaps=0; 1-2X=144; 3-4X=11; 5-9X=113; 10-19X=107; 20+X=0;
gi|288887617|gb|CP001891.1|	BEDTools	misc_feature	5296860	5297321	4.99	.	.	length=462; segments=34; gaps=11; 1-2X=64; 3-4X=135; 5-9X=137; 10-19X=115; 20+X=0;
gi|288887617|gb|CP001891.1|	BEDTools	misc_feature	5299346	5299778	10.60	.	.	length=433; segments=42; gaps=0; 1-2X=96; 3-4X=66; 5-9X=39; 10-19X=54; 20+X=178;
gi|288887617|gb|CP001891.1|	BEDTools	misc_feature	5301136	5301765	14.96	.	.	length=630; segments=210; gaps=0; 1-2X=34; 3-4X=30; 5-9X=48; 10-19X=130; 20+X=388;
gi|288887617|gb|CP001891.1|	BEDTools	misc_feature	5301801	5306048	12.18	.	.	length=4248; segments=995; gaps=132; 1-2X=228; 3-4X=217; 5-9X=840; 10-19X=994; 20+X=1837;
gi|288887617|gb|CP001891.1|	BEDTools	misc_feature	5313715	5314063	4.81	.	.	length=349; segments=18; gaps=4; 1-2X=118; 3-4X=42; 5-9X=83; 10-19X=102; 20+X=0;
gi|288887617|gb|CP001891.1|	BEDTools	misc_feature	5314607	5315022	2.54	.	.	length=416; segments=14; gaps=0; 1-2X=187; 3-4X=137; 5-9X=92; 10-19X=0; 20+X=0;
gi|288887617|gb|CP001891.1|	BEDTools	misc_feature	5317174	5317474	4.16	.	.	length=301; segments=14; gaps=0; 1-2X=57; 3-4X=122; 5-9X=78; 10-19X=44; 20+X=0;
gi|288887617|gb|CP001891.1|	BEDTools	misc_feature	5320097	5320461	2.55	.	.	length=365; segments=20; gaps=0; 1-2X=99; 3-4X=250; 5-9X=16; 10-19X=0; 20+X=0;
gi|288887617|gb|CP001891.1|	BEDTools	misc_feature	5320766	5321237	5.29	.	.	length=472; segments=31; gaps=0; 1-2X=99; 3-4X=68; 5-9X=171; 10-19X=134; 20+X=0;
gi|288887617|gb|CP001891.1|	BEDTools	misc_feature	5328023	5328426	3.75	.	.	length=404; segments=27; gaps=9; 1-2X=108; 3-4X=125; 5-9X=118; 10-19X=44; 20+X=0;
gi|288887617|gb|CP001891.1|	BEDTools	misc_feature	5331430	5331737	3.01	.	.	length=308; segments=17; gaps=0; 1-2X=97; 3-4X=113; 5-9X=98; 10-19X=0; 20+X=0;
gi|288887617|gb|CP001891.1|	BEDTools	misc_feature	5331855	5332188	4.88	.	.	length=334; segments=22; gaps=0; 1-2X=63; 3-4X=57; 5-9X=149; 10-19X=65; 20+X=0;
gi|288887617|gb|CP001891.1|	BEDTools	misc_feature	5337263	5337938	5.41	.	.	length=676; segments=61; gaps=0; 1-2X=161; 3-4X=71; 5-9X=231; 10-19X=213; 20+X=0;
gi|288887617|gb|CP001891.1|	BEDTools	misc_feature	5338342	5338739	3.81	.	.	length=398; segments=23; gaps=0; 1-2X=66; 3-4X=105; 5-9X=227; 10-19X=0; 20+X=0;
gi|288887617|gb|CP001891.1|	BEDTools	misc_feature	5343468	5343872	3.34	.	.	length=405; segments=22; gaps=10; 1-2X=141; 3-4X=60; 5-9X=182; 10-19X=12; 20+X=0;
gi|288887617|gb|CP001891.1|	BEDTools	misc_feature	5346852	5347183	2.63	.	.	length=332; segments=11; gaps=0; 1-2X=114; 3-4X=165; 5-9X=53; 10-19X=0; 20+X=0;
gi|288887617|gb|CP001891.1|	BEDTools	misc_feature	5377892	5378367	5.70	.	.	length=476; segments=37; gaps=0; 1-2X=33; 3-4X=35; 5-9X=301; 10-19X=107; 20+X=0;
gi|288887617|gb|CP001891.1|	BEDTools	misc_feature	5378418	5379331	6.32	.	.	length=914; segments=77; gaps=10; 1-2X=86; 3-4X=65; 5-9X=407; 10-19X=346; 20+X=0;
gi|288887617|gb|CP001891.1|	BEDTools	misc_feature	5380781	5381125	2.65	.	.	length=345; segments=15; gaps=0; 1-2X=140; 3-4X=126; 5-9X=79; 10-19X=0; 20+X=0;
gi|288887617|gb|CP001891.1|	BEDTools	misc_feature	5381246	5382596	5.97	.	.	length=1351; segments=110; gaps=13; 1-2X=153; 3-4X=124; 5-9X=614; 10-19X=447; 20+X=0;
gi|288887617|gb|CP001891.1|	BEDTools	misc_feature	5382661	5383040	2.83	.	.	length=380; segments=16; gaps=14; 1-2X=119; 3-4X=184; 5-9X=45; 10-19X=18; 20+X=0;
gi|288887617|gb|CP001891.1|	BEDTools	misc_feature	5385824	5386230	2.03	.	.	length=407; segments=15; gaps=0; 1-2X=214; 3-4X=177; 5-9X=16; 10-19X=0; 20+X=0;
gi|288887617|gb|CP001891.1|	BEDTools	misc_feature	5388797	5390343	7.28	.	.	length=1547; segments=147; gaps=28; 1-2X=179; 3-4X=90; 5-9X=436; 10-19X=764; 20+X=50;
gi|288887617|gb|CP001891.1|	BEDTools	misc_feature	5390545	5391034	4.67	.	.	length=490; segments=30; gaps=0; 1-2X=0; 3-4X=139; 5-9X=328; 10-19X=23; 20+X=0;
gi|288887617|gb|CP001891.1|	BEDTools	misc_feature	5391193	5391998	4.33	.	.	length=806; segments=47; gaps=17; 1-2X=228; 3-4X=115; 5-9X=308; 10-19X=138; 20+X=0;
gi|288887617|gb|CP001891.1|	BEDTools	misc_feature	5399125	5399582	4.09	.	.	length=458; segments=12; gaps=4; 1-2X=209; 3-4X=0; 5-9X=157; 10-19X=88; 20+X=0;
gi|288887617|gb|CP001891.1|	BEDTools	misc_feature	5406329	5407494	14.09	.	.	length=1166; segments=368; gaps=0; 1-2X=45; 3-4X=23; 5-9X=112; 10-19X=396; 20+X=590;
gi|288887617|gb|CP001891.1|	BEDTools	misc_feature	5407797	5411452	12.83	.	.	length=3656; segments=942; gaps=0; 1-2X=165; 3-4X=184; 5-9X=719; 10-19X=918; 20+X=1670;
gi|288887617|gb|CP001891.1|	BEDTools	misc_feature	5416223	5416796	3.17	.	.	length=574; segments=25; gaps=13; 1-2X=268; 3-4X=70; 5-9X=178; 10-19X=45; 20+X=0;
gi|288887617|gb|CP001891.1|	BEDTools	misc_feature	5427125	5427495	4.89	.	.	length=371; segments=24; gaps=0; 1-2X=69; 3-4X=73; 5-9X=153; 10-19X=76; 20+X=0;
gi|288887617|gb|CP001891.1|	BEDTools	misc_feature	5427908	5428421	4.94	.	.	length=514; segments=36; gaps=0; 1-2X=176; 3-4X=7; 5-9X=194; 10-19X=137; 20+X=0;
gi|288887617|gb|CP001891.1|	BEDTools	misc_feature	5431457	5432745	5.99	.	.	length=1289; segments=95; gaps=32; 1-2X=37; 3-4X=194; 5-9X=632; 10-19X=394; 20+X=0;
gi|288887617|gb|CP001891.1|	BEDTools	misc_feature	5432939	5437458	8.21	.	.	length=4520; segments=504; gaps=41; 1-2X=257; 3-4X=337; 5-9X=1179; 10-19X=2419; 20+X=287;
gi|288887617|gb|CP001891.1|	BEDTools	misc_feature	5441790	5442369	3.89	.	.	length=580; segments=30; gaps=22; 1-2X=249; 3-4X=60; 5-9X=132; 10-19X=117; 20+X=0;
gi|288887617|gb|CP001891.1|	BEDTools	misc_feature	5445329	5445632	2.92	.	.	length=304; segments=12; gaps=0; 1-2X=52; 3-4X=212; 5-9X=40; 10-19X=0; 20+X=0;
gi|288887617|gb|CP001891.1|	BEDTools	misc_feature	5445805	5446427	3.93	.	.	length=623; segments=28; gaps=4; 1-2X=159; 3-4X=258; 5-9X=101; 10-19X=101; 20+X=0;
gi|288887617|gb|CP001891.1|	BEDTools	misc_feature	5457393	5457811	2.20	.	.	length=419; segments=16; gaps=6; 1-2X=193; 3-4X=186; 5-9X=34; 10-19X=0; 20+X=0;
