# Supplementary material for: Survey of Endosymbionts in the Diaphorina citri Metagenome and Assembly of a Wolbachia wDi Draft Genome
Source: PLoS One. 2012 Nov 16;7(11):e50067. doi: 10.1371/journal.pone.0050067 (PMC3500351; doi:10.1371/journal.pone.0050067)
Supplement: Text S4 — Coordinates of regions in the Acidovorax avenae subsp. avenae genome (NC_015138) illuminated by D. citri metagenome sequences. Regions can be visualized by loading the Genbank accession for the sequence (CP002521) and this file into the Artemis Genome Viewer (http://www.sanger.ac.uk/resources/software/artemis/). (GFF) [file pone.0050067.s007.gff]

##gff-version 3
#Min length: 300
#Min coverage: 1
#Max gap%: 5
gi|326314823|ref|NC_015138.1|	BEDTools	misc_feature	137600	137929	1.92	+	.	3-4X=1511-2X=179segments=145-9X=0gaps=0length=33020=X%3D010-19X=0
gi|326314823|ref|NC_015138.1|	BEDTools	misc_feature	182645	183008	2.85	+	.	3-4X=291-2X=181segments=175-9X=154gaps=0length=36420=X%3D010-19X=0
gi|326314823|ref|NC_015138.1|	BEDTools	misc_feature	245096	245444	1.50	+	.	3-4X=871-2X=262segments=135-9X=0gaps=0length=34920=X%3D010-19X=0
gi|326314823|ref|NC_015138.1|	BEDTools	misc_feature	294303	294635	1.86	+	.	3-4X=1071-2X=208segments=145-9X=18gaps=0length=33320=X%3D010-19X=0
gi|326314823|ref|NC_015138.1|	BEDTools	misc_feature	444677	445122	2.81	+	.	3-4X=1851-2X=152segments=215-9X=109gaps=0length=44620=X%3D010-19X=0
gi|326314823|ref|NC_015138.1|	BEDTools	misc_feature	451125	451486	1.72	+	.	3-4X=1311-2X=229segments=95-9X=0gaps=2length=36220=X%3D010-19X=0
gi|326314823|ref|NC_015138.1|	BEDTools	misc_feature	451900	452225	2.16	+	.	3-4X=111-2X=226segments=75-9X=89gaps=0length=32620=X%3D010-19X=0
gi|326314823|ref|NC_015138.1|	BEDTools	misc_feature	476519	477246	3.18	+	.	3-4X=1421-2X=241segments=435-9X=322gaps=19length=72820=X%3D010-19X=4
gi|326314823|ref|NC_015138.1|	BEDTools	misc_feature	499068	499385	1.16	+	.	3-4X=261-2X=292segments=95-9X=0gaps=0length=31820=X%3D010-19X=0
gi|326314823|ref|NC_015138.1|	BEDTools	misc_feature	508918	509218	1.59	+	.	3-4X=941-2X=197segments=55-9X=0gaps=10length=30120=X%3D010-19X=0
gi|326314823|ref|NC_015138.1|	BEDTools	misc_feature	759873	760192	1.64	+	.	3-4X=1021-2X=218segments=135-9X=0gaps=0length=32020=X%3D010-19X=0
gi|326314823|ref|NC_015138.1|	BEDTools	misc_feature	836231	836544	1.41	+	.	3-4X=651-2X=249segments=95-9X=0gaps=0length=31420=X%3D010-19X=0
gi|326314823|ref|NC_015138.1|	BEDTools	misc_feature	1013851	1014314	2.55	+	.	3-4X=1641-2X=183segments=205-9X=102gaps=15length=46420=X%3D010-19X=0
gi|326314823|ref|NC_015138.1|	BEDTools	misc_feature	1097691	1098041	0.98	+	.	3-4X=01-2X=345segments=45-9X=0gaps=6length=35120=X%3D010-19X=0
gi|326314823|ref|NC_015138.1|	BEDTools	misc_feature	1100164	1100495	1.43	+	.	3-4X=731-2X=257segments=85-9X=0gaps=2length=33220=X%3D010-19X=0
gi|326314823|ref|NC_015138.1|	BEDTools	misc_feature	1171900	1172386	2.46	+	.	3-4X=501-2X=276segments=235-9X=154gaps=7length=48720=X%3D010-19X=0
gi|326314823|ref|NC_015138.1|	BEDTools	misc_feature	2055928	2056422	0.99	+	.	3-4X=101-2X=462segments=105-9X=0gaps=23length=49520=X%3D010-19X=0
gi|326314823|ref|NC_015138.1|	BEDTools	misc_feature	2158279	2158590	3.01	+	.	3-4X=1251-2X=93segments=125-9X=94gaps=0length=31220=X%3D010-19X=0
gi|326314823|ref|NC_015138.1|	BEDTools	misc_feature	2214693	2215081	1.00	+	.	3-4X=01-2X=389segments=115-9X=0gaps=0length=38920=X%3D010-19X=0
gi|326314823|ref|NC_015138.1|	BEDTools	misc_feature	2231619	2232021	1.24	+	.	3-4X=491-2X=354segments=155-9X=0gaps=0length=40320=X%3D010-19X=0
gi|326314823|ref|NC_015138.1|	BEDTools	misc_feature	2245768	2246150	1.81	+	.	3-4X=1551-2X=228segments=145-9X=0gaps=0length=38320=X%3D010-19X=0
gi|326314823|ref|NC_015138.1|	BEDTools	misc_feature	2293191	2293512	1.09	+	.	3-4X=141-2X=308segments=85-9X=0gaps=0length=32220=X%3D010-19X=0
gi|326314823|ref|NC_015138.1|	BEDTools	misc_feature	2573911	2574344	2.11	+	.	3-4X=1941-2X=217segments=195-9X=23gaps=0length=43420=X%3D010-19X=0
gi|326314823|ref|NC_015138.1|	BEDTools	misc_feature	2650939	2651295	1.14	+	.	3-4X=251-2X=332segments=105-9X=0gaps=0length=35720=X%3D010-19X=0
gi|326314823|ref|NC_015138.1|	BEDTools	misc_feature	2922334	2922691	1.18	+	.	3-4X=391-2X=304segments=85-9X=0gaps=15length=35820=X%3D010-19X=0
gi|326314823|ref|NC_015138.1|	BEDTools	misc_feature	3091620	3091954	2.34	+	.	3-4X=941-2X=176segments=135-9X=65gaps=0length=33520=X%3D010-19X=0
gi|326314823|ref|NC_015138.1|	BEDTools	misc_feature	3116663	3117071	2.35	+	.	3-4X=1521-2X=195segments=155-9X=62gaps=0length=40920=X%3D010-19X=0
gi|326314823|ref|NC_015138.1|	BEDTools	misc_feature	3316933	3317269	1.81	+	.	3-4X=1371-2X=200segments=145-9X=0gaps=0length=33720=X%3D010-19X=0
gi|326314823|ref|NC_015138.1|	BEDTools	misc_feature	4037731	4038067	1.39	+	.	3-4X=671-2X=269segments=105-9X=0gaps=1length=33720=X%3D010-19X=0
gi|326314823|ref|NC_015138.1|	BEDTools	misc_feature	4039334	4039636	0.99	+	.	3-4X=01-2X=301segments=65-9X=0gaps=2length=30320=X%3D010-19X=0
gi|326314823|ref|NC_015138.1|	BEDTools	misc_feature	4088697	4089047	1.56	+	.	3-4X=1051-2X=233segments=105-9X=0gaps=13length=35120=X%3D010-19X=0
gi|326314823|ref|NC_015138.1|	BEDTools	misc_feature	4092620	4092925	1.65	+	.	3-4X=1001-2X=206segments=95-9X=0gaps=0length=30620=X%3D010-19X=0
gi|326314823|ref|NC_015138.1|	BEDTools	misc_feature	4532389	4532785	2.87	+	.	3-4X=591-2X=241segments=185-9X=50gaps=0length=39720=X%3D010-19X=47
gi|326314823|ref|NC_015138.1|	BEDTools	misc_feature	4927018	4927373	1.00	+	.	3-4X=01-2X=355segments=85-9X=0gaps=1length=35620=X%3D010-19X=0
gi|326314823|ref|NC_015138.1|	BEDTools	misc_feature	5086971	5087469	1.95	+	.	3-4X=2281-2X=266segments=195-9X=5gaps=0length=49920=X%3D010-19X=0
gi|326314823|ref|NC_015138.1|	BEDTools	misc_feature	5092841	5093191	1.93	+	.	3-4X=1671-2X=178segments=85-9X=0gaps=6length=35120=X%3D010-19X=0
gi|326314823|ref|NC_015138.1|	BEDTools	misc_feature	5097080	5097386	5.80	+	.	3-4X=41-2X=80segments=235-9X=108gaps=0length=30720=X%3D010-19X=115
gi|326314823|ref|NC_015138.1|	BEDTools	misc_feature	5141231	5141646	1.38	+	.	3-4X=781-2X=338segments=135-9X=0gaps=0length=41620=X%3D010-19X=0
gi|326314823|ref|NC_015138.1|	BEDTools	misc_feature	5168254	5168561	2.83	+	.	3-4X=401-2X=147segments=125-9X=121gaps=0length=30820=X%3D010-19X=0
gi|326314823|ref|NC_015138.1|	BEDTools	misc_feature	5235155	5235517	2.01	+	.	3-4X=481-2X=234segments=145-9X=70gaps=11length=36320=X%3D010-19X=0
gi|326314823|ref|NC_015138.1|	BEDTools	misc_feature	5277473	5277908	1.89	+	.	3-4X=2011-2X=220segments=175-9X=0gaps=15length=43620=X%3D010-19X=0
gi|326314823|ref|NC_015138.1|	BEDTools	misc_feature	5278482	5278796	2.68	+	.	3-4X=341-2X=166segments=75-9X=115gaps=0length=31520=X%3D010-19X=0
gi|326314823|ref|NC_015138.1|	BEDTools	misc_feature	5292886	5293349	1.82	+	.	3-4X=1701-2X=284segments=175-9X=10gaps=0length=46420=X%3D010-19X=0
gi|326314823|ref|NC_015138.1|	BEDTools	misc_feature	5464109	5464490	1.46	+	.	3-4X=401-2X=314segments=145-9X=25gaps=3length=38220=X%3D010-19X=0
