# Supplementary material for: Survey of Endosymbionts in the Diaphorina citri Metagenome and Assembly of a Wolbachia wDi Draft Genome
Source: PLoS One. 2012 Nov 16;7(11):e50067. doi: 10.1371/journal.pone.0050067 (PMC3500351; doi:10.1371/journal.pone.0050067)
Supplement: Text S6 — Predicted wDi ankyrin proteins in Genbank format. Proteins can be visualized by loading the wDi pseudomolecule and this file into the Artemis Genome Viewer (http://www.sanger.ac.uk/resources/software/artemis/). (GBK) [file pone.0050067.s009.gbk]

     CDS             83203..84072
                     /translation="MFCTSEATKKLFKAIEFQNVSDENIAPEEAWNHFQQALKEGANV
                     NAFEDGMTPLMCIASAFVASTNEEQQSLELMAKLLVEHKKIDVNIKSKQAVIERRPKE
                     HDGYPVYEFEEREVLDRSPYLRCIYLDNSQPVNEGFIPQNYARAEEAIKTGKKEKNTA
                     LHIACMLGNVDMVKILLTHPKIKTNIKNYENKNPKDCIAEHVKEIIEPEFIKIEKRNQ
                     ILEPATQKSNCAYTLLLTGALAVGLCFVVDNPVPLAAAALLFFAIGCGCLYRANTVLN
                     DVNFSQVDFEHAK"
                     /product="ankyrin repeat domain protein"
     CDS             complement(144252..145934)
                     /translation="MLSGSNVDFRRRVVSDVGLRTQNQTTSGQSTTKLFKAIDDENLG
                     DFKRALAEGANVNAFDEGYTPLMTIIMGGDDSPTNLKMMTLLLQHQNLNVNIQEAKEL
                     NTALHLAFRMENRSFVQMLLRHPELNPVIRNDYEDRYGRRKSYTPKEYIEQIGREQEK
                     DFSHLTKEIQKAQTGKQLLNALSHGNFHEAKRLLNEEFNPNCWKRNFNGEIETLLSLI
                     IKSCLQGITQDNEEVLTKLLEHKDLDFNQIKPIPAIEQNPWVKQIIEQVMKERLTDAI
                     NRKDLGDVKELVEDHCFINRAIVNAVLGNVNNPSESIKNYLNEKFPASAEQPVANTHN
                     VQSEINDEFIAQELQRLENLEGELERTKAQLAEKEQELNRTVDERTRDTDKISQLEKE
                     LRQVRQGNQERIHTLTDQVARLTREKSQLKNLRDELERTKTQLRKKEQELDRVVSERD
                     TNKISQLKRDFSQQRSELQTQNQDLNNKNRKLSEASIYNRRQSNYASASFVLSGAFAI
                     GACLTISNLEICISLAVAAFVFLTIGCYCSYKASTVLSDVISTEFGNVISLR"
                     /product="FIG01207776: hypothetical protein"
     CDS             complement(172692..174932)
                     /translation="MPDYYEILGVKRDATHDEIKKAYHKLALKLHPDKLHKEAQELDR
                     LEKKKKDGELLSQSEEGQMAELKEKLGKFKQISVAYEILSDQTNKAQYDRGENVSQQA
                     YERGSSWEKEMRKFFEKADEIEKGIHKLNKKALKTEEKMNQVEIFNKIYNIYFRKYSE
                     LSREQAGKLPKGIEQTNETGEAKETEGFEEVKKVELKPEYIITILGLLGKIESGNLED
                     CSSIIKEVTIDTNDIVYLVQIAIAYDRVEIFKLFEGRIEISPNDILNYAYKYQSEEFL
                     NYFFNKYLDKLDINYKDEEENTALHHVLEWFVCGESKKYQDLVESLLSKGARLDVKNK
                     KDKTPFDLLVNYAQQFFSKEEVIERLNNVSALLSCCKIYELKKLEGTSALNELVEFAA
                     KYRFEGIFNLLAKNNIQISNLSDKDGNTALHYALKEVDYDRYEYESFARFLLSKGARL
                     DVQNKKGETPFDLLVDYVNECSECDNAFEFSQGKNKHRTMRSLDLVVRLLGKHKVIPE
                     GLNGTPELNRLVDTIVECNHKEALDLLVENNIKISSITLKNIVTSDCNKKIFGCFLYR
                     NKVDYQDEVGNTALHHALRNLHSDKSMLCKVESLVSAGARFYVKNYQDETSFDLLVEY
                     VEKGFYGQASRLSYAWKLFNKCENKDVLKELKYKDGTPALDKLKELHTKCRNISIIIA
                     STLAVVGVALGVAIAVCSGMLAVGIGIGVCCLVVAAITYHYSSPANLLKDSNAEIVVD
                     QTLAVK"
                     /product="inversin protein alternative isoform, putative"
     CDS             complement(186540..187754)
                     /db_xref="GO:0006457"
                     /db_xref="GO:0031072"
                     /db_xref="GO:0051082"
                     /translation="MKFWVTFNLTYFSGEFIVSRKEALKILGFELSDAPSEQEIKSAY
                     RKLALKYHPDKHSEAAKKQNEEKFKKLVTAYEFLTKENIEGVTNLTDGNLNGIDSPED
                     LRFYLSRALYNRDIKFLEKLFSKFKSSKDGRFGDYINEELVFIYFPLSIALMQAKDSR
                     NYSILRLLLENGADPNIKLLHNEASLHYYMVLDDSRIVELLLQYGADPNMLDKNGKNP
                     LFEAFLCDDDHTMEILLKYGANPNMLDKNGRRPLYQAINFDNDKREKYVELLLKYGAD
                     PNQKVNGSRVIEYAPYFINNGIMNWIKTLTLPYGNNDKVKRLMAEYGGVDRRYLRDQT
                     ILTCCCLIVASATFFSIASPLRYVPTAIFALAACFFIKNAVHAAFFAKEPSTEFTEAR
                     ACPEISKRGYNI"
                     /product="Chaperone protein DnaJ"
     CDS             complement(206380..207693)
                     /translation="MINTIDDDYGRTALIWASRNGQLEIVQYLIEEGANVNAESPGNT
                     TALIHAAVHGHLEVVQLLIANGADLNVKRKGQFPALTYAIVNGHTESAKLLIRCHLIA
                     NLNMSMPRLPHPTQIPELSSYWYDCKDELNKMKEEDSELYNFLVSKGIDDQVRTWKES
                     ETVQNVSQDRLNIEYSIYAKDLTGKIELVIFFLNNREIINSLSRYYEVGIKTIDQVKR
                     LLDRFTREHVEFEIEIVPAQLNFNTKELQPSKLKTLSFAQMINNHAGLFSAAKSGQLE
                     TVRYLIEKQKEDIDAADDHGRTALMWAAGSGYLEVVKYLIETAKANVNVKDNYENTAL
                     NYATRNRHLDVKEYLKGYIQKELRKKYVCIGVSGTIGYVAGMTISCSAGAAIAVCAAS
                     ATVSLALGAMLGYVIVEVKKEKANKGIASALKDVFTIQALSRIAL"
                     /product="FIG01207966: hypothetical protein"
     CDS             243056..243634
                     /translation="MRLLIKKGAEVNARDKNGYTPLHCAVFAKSLENVKVLLREGAEV
                     NVTQYVTGCTPLHSACKIGGVEIIKELVKAGAEVNQLNKYGATPMYYIWESEKYCLCD
                     SKESEKASKFLREKGGVTKSRELTCYGIERLVGEIADMLNGSYMPELKIIEIGEIRKR
                     DKSLIKEECENLASKIMSQVSEMIDEVAKRNT"
                     /product="11L protein"
     CDS             243673..244170
                     /translation="MLKLGKFNKSAKELLENSYKNIYARDENGRTALHYAINAKTVKL
                     LVEKGANVNAADARGYTALHLAVTEKRLETVRELIKSGGNVNAEEYGSKCTPLHLACM
                     VGEKEIVEELVKAGGEIEQEDTFGMTAMDYAKNSKEITKVLKKEXDRIEKLFEQQSGK
                     SSMRG"
                     /product="phospholipase A2, group VI"
     CDS             250837..252318
                     /translation="MSAKLSLELIECLINQPGVDVNVRGLNGRTPLHYAVEINELSMV
                     ALLLNRKNINPLIADDDGKSALSCAREEILQALINHKYGSEGDSLLHLAAMLNEANAV
                     RFLLNKGVNVNEQNALLHTPLHLAAGAGHEEIVEILIREGNADKDVLDVRNHAAIHYA
                     VNNKKLEVVKLLSNLGANVNIAGSGRNAMKLSSLHVAISSSNYDERDLCLDIVRCLIN
                     VPNAGVNLQDYENKTPLHYAERLKTIEVLLTREDIDPLIKDDNGKTPFCYAKEANRLD
                     IVKILASNRYGADKNSLLHLAARKGYEDLIDGILGEGVEIDAVDESGKTGIYVAAKHG
                     HFNVVKLLLKRGADATDVFQYAIITNNAKLIELLSKEKEIVLFGRQKNFPTFHLLSNK
                     YFEERKIADKKIKKYTNIICVTITICAIAIVGIYPNIIAAVMVGIVALIAAIIMSNLI
                     QKYMEEALEKKMFIELESEKTSECSSILSDVEVSSNDGEELAT"
                     /product="FIG01207691: hypothetical protein"
     CDS             complement(256096..257415)
                     /translation="MVLDYAKEGKKAEILQALINNKYGSEQDSLLHLAAMIGEVNAVR
                     YLIGKGIDVNARNTLHHTPLHLAAGIGHENVVKILVKEGNAEIDVFDARNQTPMHYAV
                     NNKKLEIVKLLLKLGADVNSARIGQNSMKLSPVHIAVSNTNYDERDLCLDILKCLIKE
                     PNAQVNLQDYENKTPLHYAERLKTIEVLLTREDIDPLVKDDSGKTPFDYAKPEIKKAL
                     MSSKYGSEKNSLLHLAVQTGEIELVESILKEEIDIDISNNKNLPPVYLAAEKGHLHVV
                     KLLLKKGANYTPVLHLAIKSNNLELLKVLFTEKNGSLLCRDTVINFPTLHNKYIAQRE
                     IADKRMKKHNNIICIYTTVSAIAVAVYIGLITTTISSAIIFATITGVFALVIAIMISE
                     MSKRYIEKEFQKKMLMELEGQRGTESVRSEIDSVEVESLHNSCLSGA"
                     /product="FIG01207691: hypothetical protein"
     CDS             complement(257405..257596)
                     /translation="MSANLSLELIKCLINQPGLDVNVRGLNGKTPLHCAIEFDELSMV
                     DLLLTKKNINPFVEDNDGS"
                     /product="FIG01207691: hypothetical protein"
     CDS             complement(257851..259920)
                     /translation="MLKTSHSVDYFKQAVNRSELIKDTLSSSSQQIPIDLDLPEDFII
                     GESIGEGDCFFDAVAQGLNQLKPLGTFTAKSLRKICKIFAKSQFGLDSSWLTEALKND
                     GGSISSYVQRIEFTADDIKKGYRAIDRLKLTTATWGLPEIEGRIICIVYKVRLHFIKE
                     RITCNGGNVITHHLIDREGYQKGALDRDILNKEVYYRGDTIHIINRGKFHFEPILRKQ
                     MLPNCYNIRPSEKKLDSESICFQQNSEAEMKDVTDNQMDYEYYKESSPGIEVLPTEST
                     IGATVDYEDRLSNEELQCVRSQESPGVTRSSSIGSSSTSTDDEEMFSCISITSDEIKE
                     KMLFFVRVFVKVFEEKYSQISQEVRPDSKILKTGKAVDECTSAVNDTIAPGLFKFALQ
                     RVNRFMGLISAKRHKREKKAAYAAIVSSGDNKREILVKAGLEIFQKFEKKMSRVVDDD
                     IDLWEIAIEKLATDAVYRVINYISSNTQEFSVNLITKGVILGRSKDDKFPKQLVHKSA
                     KIFKFKPLESEYKVKDKQSSEIFTTSELYEKVGIKIIDGDNSRCYRLKEHSSTERYGY
                     RLLFDWELEERKGLREHESNIPNKEEHILKKILGKEYVFSGMSEKSHGYILDEEMEKL
                     ANSTLKEISGKNPAKKKDIEGVCERFENVLISSRKKDEVTFSFNLSYLPKFFIKREVM
                     LDELKRS"
                     /product="ankyrin repeat domain protein"
     CDS             264551..266944
                     /translation="MVMSYEQWEIILGIVDQKEDLSKDNVIEKIKELLNKARILERKE
                     VLRMLEGISHKLEISNEIPIVQETPEPLKKRLKVQHIPQTLEKSEKILKEQGVSDAQK
                     ILKRVLKKLGVQETSEKSKAVTTEDVLNVRKTSEKMPVMLDTQKILEAIEKLKKASKD
                     VYHEWKKARFNVNYWFTLNYDIHSGYDQYGLLCLAMDFNLMNVFNALCKAKGINIHSK
                     GPFSQWNVLHWATENSNAKMVSELIKNGANVNSMDSSQRTTLYQPAANGDIEIIKILV
                     KNKADVNAEDLARLTALYEAAGHGHKEVVKYLMKNGADVKRNGALKLTPLHLAVANVN
                     KEVVDCIIENDENIGKNIEKVDVFGWTSLYWAAAKNDTPILKSLLHAISRCRASVDIE
                     DMLLGRTPLHIAAALGNLEAVELLISYGASVNHKDAWGWTPFDCAFTKNDVQMMDVLI
                     GNRATIAIKDLCKILPTICPCNFFEIQHTLVQLEIYDEVMKLAGAEVLRYAAKHGNIQ
                     LVCTLLALGANVSASNDVRLTALHEAAKYNHPEVVKILILYGANVNAQNDLGESPLTY
                     AVERRNWIVVMTLLCYNASTLLPDHCGETIRDLAERQGISNLLVEAEQRALDILTRLN
                     LESSILRNKALMKVQHTASHMVQHIASYMLREIKSRLSISFEFMIRDQANQIEQLQYN
                     AKLNEKRVAFITDQIKCMKLGTNTKACPAEIDEVKEQILHSPYRWSYRTKNVNVERVT
                     PLANGIARMQLEPSTKLDMVEDGQASLSSIIAMKNMCTRMEDTIISRFLTHNAGRQM"
                     /product="FIG01208142: hypothetical protein"
     CDS             271198..272574
                     /translation="MNPEELKEILAKKERVNAVIKDLVDTVTKNDLEKVKSIFEENSS
                     IIRDVVTEVNSQSGTNLLKCSTNNKMAEYLIEKGISFSAAVTKAVKRRDLESVKSICQ
                     INSLIAKDELSQNPEPLESATYDHKFNDKIARYLIEQGANPNATDHLGRYLLHLQTAQ
                     GNFEGAKALIENGADVNLINQEVKSYQNLIIGGSALKGQTALNFAIRIYYRHKDIDDQ
                     KSDKTLKFISYLIEHKANLNIKDCNEMVPLDIAIFHNSPKIVELLIKAGADLNVGRKK
                     AEGVLKYAITEGHIDIGKATIRYILEHDSHWLTTSNKPDLLNDQQELSNYWDEYKAQV
                     KEPHDIVEDRIDLTGDGSTRPIMRTVSGFLDHESRKNLVKSSFISSAEAPENFCPRKL
                     AVISVAAITCALALYFLAPLIIGSSAGIGTQLALGAVGAVVGGGIGILTNVAIDQCYV
                     NSVTQKAD"
                     /product="FIG01207917: hypothetical protein"
     CDS             275250..277790
                     /translation="MEYERLLKILRTISDLNENNIIERVKEELEKEDPDTYKKWQDNG
                     FNINYRFDDQNTFLHIAARNDLVKIAELLIKKGGNVNTADEDGWTPLHFAAACGSIGV
                     VEIFIAHKVSVVVADEDGCTPLHCAAHNGHKEIVELLLNKGANIDAVNKVKITPLYAA
                     VRFGYTEIIKVLIANKANINAADEDGCTPLHCAAINGHKEIVELLLNEGANVDAVNQV
                     ESTALHYAVSSENCQMEIVKAILEKGASVNVVDEYERTPLCWAIRNGNLAVVEVLLKE
                     GADPLLGHKSFNTLKLLVESIKNDFKHPKKAEETQQQEDDEYELIKYSLLHDCSLIDN
                     IERSAFSKLIPMWLADGSNLTENQKELNRKFLTIIKDFPHITYQDYNNDIKKIKKFLL
                     DHKSSQDLKTILNLKRGESKLTILHILSSMECSSSEECIDLLLNSGADPNEKDDTGRT
                     PLHYAARSGHCDTIIKLLLRKGANLDIKDKKGKTPIEFAVNNPNLNIKECFLTDDVLY
                     ETFCKKTQVDLNKEDKYINLWNDFTLEKQEPLQYLNQLNEAQDIDQLEQIVNEAIKSR
                     VRFNFTYKGNIYENTYESKYNFTDYVIRRISELKIFQGERDIEVASRIVCNLVKRGAV
                     FETLSSIIVIDKLEKFKDHKANLKEARKSYIHYSLRFLEAAKNATTGKVKEAKMDNFT
                     FYLKYSKNSIVEAAKIVNGTDESTEFRRDVIAIGESEIEVLTKGGVRNYTDLIGNIVL
                     TFHTDLGKVHVRLYNDVQDKNKIIVAVNNKEEILEKFKNYKEELGKNCLIGRYFVYDA
                     IEQGYFKRPEEVLEKDSIYHVSSSLENISLFPVVQQDIEKIRSRGCVT"
                     /product="FIG01208654: hypothetical protein"
     CDS             295972..296505
                     /translation="MDKLGQDTKNKLHFWWLITVIVCIIATYSYMRAKAVDNYKTILR
                     IASQNCNLETVKFSVKNLLDIDTHMPKLTALHYAAEGGCLEIVRFLIDEGVNVNIINK
                     YGSTALHNAAYYGDLRIIKFLLEKGANPNIINDDGKKPRNVAVLRSRHNKDKPYDQII
                     KLLAEAEDQYESTKSNH"
                     /product="ankyrin repeat domain protein"
     CDS             335555..336475
                     /translation="MEIMTLDDFLKMLEEINDTSGLSKNNIVERIKIKLERIDLRRWE
                     DSGFNINHIFTTHSDLDPVETTLLHFAAKSGYENIVIALIEYGAYVDAWDSDGCTPLH
                     FAAEWNHKGILDILIESGANVNAWDNDVCTPLHLAAEGGNESVVRALIACGADVNAQN
                     SDGHTPLHFATKSGYENIVIALIEHGAYVDAWDNYRSTPLHFAAESDNEKIVRTLIEH
                     GACVNVWDSCGRTPLHFASDHESIRDILIESGAYVSKQNNNRYAPLHSAIEWGCKDVI
                     SSLSGNASPRTEMAVERVEQITLAGRLELF"
                     /product="ankyrin domain protein ank2"
     CDS             343928..345124
                     /translation="MRDSNYVREPIALFQKIKENKKSSDLLYNLKSAYPEKLKIGAAI
                     KTGDCFFDSVAQGLNELNIKPDHYFTAKSLRKDCADYVEQHGEQDSWAYKAVIKDAAI
                     GGYFVALEGPYGPIQNPKTKINMIDEKKTFHEYLKNIKNMATGAGSAPIWGRLEIEGK
                     MICEKYKVKIEVIALEEEPIDGRYITTGEEGEGDKVVRIVNYMRHFVPLLSEISEDIT
                     ESQPVSNEEIFGEVTEASASDQSEQEEQYNIRTSKAAIAQDHKEQKTQKERIDTSASE
                     PIHTDTVITISHPHEQKTQQEEIQKKLINSYRREAIYSIAAVITAIAFTASAIAAVFT
                     QPMPLACFAGVALVVACICAYQLTQSHQDINELKGKVGENNTFTFLEETGFKIYSLID
                     KAASKI"
                     /product="ankyrin repeat domain protein"
     CDS             complement(349764..351104)
                     /translation="MACEEDIHQLVESGFDINSKDVSGVTLLHKFTKEGDLVGVKSLL
                     EHEADFNVVDNENRNPLHYAIMHGHKKIAKLLVNQLTINSRDKNGFTPLHLATLQDDT
                     ELMDFLIAKGAKINEKDAEEGYTPLHIASLYGSKKSVQILIDSGANLECEDNNFRTPL
                     FLTIYQCTTHYESRAEIIEYLIKKGANIEAKDAENNTTLFLAAYNNKMQLVKLIVKQA
                     KARLKEFICTKNKHGFDALDCAIEHNNGKMVTFLVSKGIEADDQDCIGNTRLHKASYN
                     GDTKAVKFLLELKVNVNAVTRCNRTPLLLAAKKGHVEIVRMLLAVKANMNICDQQGFT
                     PLHLTIQRDYFDIAQLLIEKGAIKCSKDYTAIGMFIDKAHSKKNIEENYKKFCRFLML
                     YLKELHSKHKAFCVFSILALSLTIIGLPFIFKPIIKYRERSKMYKKIRDMLIYI"
                     /product="ankyrin repeat domain protein"
     CDS             complement(351355..353136)
                     /translation="MTGEYESLEKVLRTIEAEKDLNLNNIIEKIQEELKKQNQDLHEE
                     WKKVEFDVNHLFSQELTLLHVAARRGFENVAKVLVAVGADVNKKDSKCEKIPLHLAAE
                     NGHAEVVEFFLNRGISVNVMDKEGNTPLHCAANNGSRKTISILIRKNADPWLKNFHGK
                     TAVNIYAFEHPNGSGYLMQLKKAKIQGYIVFGSMLLLGAAMATSIVAVNLIVPDVPVL
                     KVLLCVSILYAFASIAKYITYKAAELDAENEIKNGQDSNIINIEEVSDEKKSVNKATH
                     SKELNDLVCAIKGSSRIEIVDPDKQKKVTLDDVIVSDEVRKELKMICGHISEKKKKAL
                     EMLSCKMPTGYILYGPPGNGKTLIARAIACEANAKFISVSGSECMQKYAGQSAHYIKD
                     LFAKARENAPCIVFIDEIDAVCTKRSNNNAYNDEERNRIVNQFLHELDGFNPIEGVTV
                     IAATNRLESLDEAVIRSGRLSKHIEIILPDKSLREKILGLYTEKVPMEPDVNLAKLAE
                     ETNGFSGADLENLVNEAKLHAVDQICEEESEDEELKVTVNMDDFNNVLKDLKSKKVEN
                     EQVDSKMELLNNIVNFANLSKMLNKSA"
                     /product="Cell division protein FtsH (EC 3.4.24.-)"
     CDS             complement(454980..455129)
                     /translation="MYLALLKQILSIVNRENDLNGNNIVEKIKEQIKKEAHLLMKNGR
                     GKNLI"
                     /product="ankyrin repeat domain protein"
     CDS             complement(497388..498461)
                     /translation="MFSTQSLPVENILLHQAAYNGNINEVRLLLNVKTDINIKDKKGF
                     TALHFAVYSGHLDVVKLLISKEANIHARTTKGSTVLHFAVAAKSKAIVEELIKAGADP
                     NIKDCTDGKTPLHIAAQNGLVEVVKVLLNTQEIEIDAKDNEFGITALYLASQNGHTEI
                     VELLISTKNADVNIVDKKNNVTPLYLAAQNGHAAVVKLLLDNGAKVNGCDTSMNPLCV
                     AIDNGHDEVAQLLLSVEGVDVNIGNQLGNTPLHIAAMKGNEKMARLLLEKGADPNIKN
                     LSGDTSLQAAEYIRKISWHDNPPNVQGGFFVLVGSNGIYSFQQFYEQKKIMELLVQHI
                     KDSRPSSSVDEIDVSVQQSSKIR"
                     /product="FIG01207723: hypothetical protein"
     CDS             complement(511091..511642)
                     /translation="MYQEQENSVSNSRFTLPHIELSLRAKQDTNPTDNEGLVPLHYAA
                     CGNRLEQVKLLLKNGANVNAVDNYGFTPLHYAASLNCKEEVELLLKNRADIDVKNHFG
                     ATPLYLAVQGGHENVVKLLLKNGANINITDNSSKTVLHLSVLKGHTEITKLLLGDMES
                     PSTSCSDISIEGLQVTSVVLNKT"
                     /product="FIG01208515: hypothetical protein"
     CDS             complement(511770..512771)
                     /translation="MNEREQRELDELLMNSSKGENIQQITELIEAGANINAVTTVQKE
                     TPLHIAVRYVHKEVAELLLNKGANVNAVERRKWTPLHTAVKSGKVEVAELLLDRGANV
                     NAVDNIDMTPLHFAVKYVQEELVKLLLEKGASVNAVDKKGRTPLSIVATGCYQGYCDK
                     PMLVRTIIVYAVLHSGITMKPECIVNNSELSEFWDLCKNEVSGRLSNSTISLYQFLRE
                     NDKNKLAGYLFDQNYDVKRYLEEKQYEKDFPIYANIITGQLHKAMKRKDLLYRSDIVM
                     NHSVDLKDFPQEVKSKITNCLTNEELRNVIRAPFSIPSRNLDNPSAEQLQAAAQAHN"
                     /product="Ankyrin"
     CDS             535257..535529
                     /translation="MTIKFAKWKRVLSTVNGNKDLSKDSVIEKIQEKLRRFPKDYNRW
                     EKDNFNIDYLFRINSDYNNSNEEVALLHLPRSFYLLDMGYYISLLT"
                     /product="ankyrin repeat protein, putative"
     CDS             535613..536242
                     /translation="MAAKLGNIKLAKVFIENGANVNVRNECESEDTPLHCAVCFGHIE
                     VAKTLIKNGANVDAVNKNGNTPLGLATQENQVKLIKILKESGTNVDEVNKNVYIPLGC
                     AIQNYNKEVEASLDDIIKESLKEKEKIQQVTKNVIIAGGTTALLXTAIAAVLFATETI
                     AIPIAIAVVAVIAVALAVGGATYMXXKXSXKVDEAVLTNVHEISVLTAS"
                     /product="FIG01208654: hypothetical protein"
     CDS             546224..547204
                     /translation="MFMKYKAFFILLIVISNLLAAEQPEENKNESSINQEDVSKSNTD
                     AEKTSPLLSELKESTDPTNVINEEVPSSNQTNLQSEEETNIKDTKALTSPLSEEKKEE
                     PEEKKISHNNQTNLQPEEEISKKDTELSTSQLTEKKKEEQPDNITPVNKENEESEKWT
                     KLNKEIKKHKSKSIYKRQYDSLNEHLPKTISTDDYSKQFFYCIKKGNLICLRGVINKL
                     EKIGLTIQEILRFRNKLGDTPLIYAVKQGEIDTVRFLLLQGADPRVVDNNFKSPIEIA
                     IERNQINIINAIAEMMPYLLEDKEINNQENSEMYNFAIKTKENTCDAKDN"
                     /product="ankyrin repeat domain protein"
     CDS             549849..551930
                     /translation="MVIDSSVLVSNANKLDKCINKNEKPEQDKKDKQLYNIIERKVKK
                     EKHKHEKPRSRDGTLKECKRLLKEGASPEVLIKLEASLREQEKYYRYYIQCFLPVLGE
                     VIERSKRISNETKNQVISEITKSCLSRYNEQDSGYGSDFEDEINGISDSDSDFKDEIN
                     GISDSDNDVQLLNAIQNGNNRKFRKYLKDCTNVSGITDEKGNNILHLIASLKKKQKCK
                     FLGTLIKTITKEDLAQLVDSENQEGKTPFQVALINKIIKGKHNSQTIQDNDNTLKFLT
                     KLLEYGASSDNLGLSTKELQYLKEEQKTYYCDFLEKLAKSVKTPELKSEIRTKTKEII
                     PHTINTPDSNDNYQLHLAIKDKNEKSFKELLQKGADINLKDANGNNALHHIALLRGKQ
                     KVTYLKLILALVKERKISEDKLDEAIKAANRQGNTPLELALKKKAEKKSIEYLSQETI
                     FDLATNYDNTTKFCSALLQNGANPDSLWLEDPEFHTKKYYLTLRDLKDCSSTPQKAQE
                     KAKELKEKLEEKYHCGTASKKCQSGIKKLGSGVKKGASAVWKCIDPGRRASVLLAITV
                     ATTIITMVTLSCFQGQIAIGAALPIIAITGVVCLIFTLGLSGIRKSVKELTTDKQSRK
                     DDHLAAKQPENITEQQNLANNSAEQEVQRSSNQSEHTESPATKMNDISISRQFTNKLY
                     ELINKPSSLAL"
                     /product="FIG01207578: hypothetical protein"
     CDS             complement(562168..562437)
                     /translation="MYTDEQNKNLVRVEVKDQERLKKLKDCGEEIGKICLLGGYSVYN
                     AIERGYFERPLGIFQGERLQSGEKVSHVDQLQRRKNNEVYQIRSP"
                     /product="ankyrin repeat domain protein"
     CDS             580657..581688
                     /note="based on wPip; contig boundary; ankyrin repeat"
     CDS             596662..597831
                     /translation="MKKLERLRKNLFAAIDELNIKKVKRYVKKARYINKEKEIINGKK
                     DGMAPIHLAVYKGSLEIVRFLLKNNANINAVSDGCLVPYSYVTAMNSKTEIKEMIYHC
                     TSSTNSQVMQGFTALHLAFFYCRLDIANFLLNNKAIDLNISSANGKIAFEVIPGYESL
                     CSDGCDIKKIFLAVLRFHKNNCTELLLSARINTKLKLEAGDTTDAASSTASLSLSPTK
                     AIKMELEVSNTTDLASRTVNSSFTLIRENFEEVSSTASNAVKPSSFINSIFSWMGTST
                     TAALSSLFQSAPALPSAQQSVDHLDGSPIGSSQVDFNGTALLTDVIVRKLTGKKYSKP
                     LEDSLLTIQEIRERKLNTIEKNFETALSKCEKLYQCPESSLSNLTISKGMHQKSL"
                     /product="ankyrin repeat domain protein"
     CDS             601143..601730
                     /translation="MVTKTEVEKWRDGLRSAVKERDFQKAEEYIREGKKHTTNVINSK
                     DRNGNSPLSIAVSKQDLEMMGFLIENGADVNIEDFFRVPPIYYAVTKGTTEMIELLID
                     KKASISGYFSYAGEKRTLVGWAIDENSPKKVEVLLKHGASPNSKFDFYDDSQDSCLHA
                     AIRRDYKKIVELLVKYKADVNVQNERGGNTYIFGY"
                     /product="ankyrin repeat domain protein"
     CDS             601684..602325
                     /translation="MFKTNGGETPIYLAISSKRPKIIKLLYDNGADIDNVKNIRNETP
                     SDYVKLFYSGKTIKEIAAEAESANVNSEDITPAPSSAVRPSSFINSVFSWMGTSTTAA
                     LSSLFQSSPALPSAQQSVAHLTGSPIDFSQVDFNGTALLADVVIRKFIGRKYSRPLDD
                     SLLTLEQIRERKVSAIERDIKMVISEFEKLDQCPRSLLSNSTISKGVCHQKSL"
                     /product="ankyrin repeat domain protein"
     CDS             complement(631361..634798)
                     /translation="MKFKTNSEYYKSQTLIKKLFPNKESIVINDQLTIEVKYGGLASY
                     TPEYIKQTVKDAYGAWSDNFYSQKSVHSGPVKLQLYVLKNYDDYKAHIKELSGGKDHR
                     ELWGGGTVRAHEADGTIAKTFIVGDVNGLLCAKSKILMEKMSDAFLEYSTGNMETVPE
                     VLRTGMKLFMWSYDAAKKESTRDMHYTKEAYNKMHESGHDTPYKIASMSNDYRISDCL
                     VTFLQEKHPQFIKQLLTEMSFNRVEAISKFKHLLNNSEVEKEFKQWMDVKSGDKIVAD
                     LVPDSEVMTFGEHKLQINIKYDDEELTQSKLSSVKNAIESTIKDFDSAFGINNSQPWH
                     NIPNKVNVFVFNTKSDYENYLKELNVNYKGASGLTVQGRGSEVHVYFYLQDQFDDSCK
                     TLKHELGHALTIINSYYGTGDVLSKAMHEGVANYMASLEDGRHVNDHGDKEALIAIRN
                     KDLKPDEILRNNIWSNKGEHYHSDAEQVIKFLEDKHPDMIDNLLKGLSTHRADRSQGN
                     KLFEDFLTELKGYTQEFKQWVKAELSGEQHMEYNVVESNSVESSTSQQSEGRGIYGYS
                     SAHHVSGDKNKIESISREDNIKKASADEQGKAVTTKVMQYNKQPFLKVNIDDNNVGNT
                     IGKVNEINKVTGATSLHSAASLEDLSKVATLLKHNSYIDTRDHNGQTPLHYAIQSGNT
                     EVAKYLIDHGANLNVHDNYYQKTNTKYVYYKTPLHYAIESGNIEIAKYLIDRGANTNI
                     QDAYSKTPLYSAIYSGNTEIVKYLLDHNADPNSKSYYTFPLLAAIKLGNAEIVKSLIE
                     YGADLGIKNTSAQTLLHYAIELKHTEIAKYLIDHGIDVDTRDIGSGKSPLHFAMHMKN
                     MEVVKYLIEHNADIDIQDSYGLTPLHLAVDLGNKKMIEQLVEKGANINAQDNDGWTPL
                     VHAVRHGKLDTIEYLIKNKADVDVVGKDGRTLIEHAELWAEGKGLERDVIDSKGDNDS
                     YYRELSKEAATWEKAGKDMLSYLKKITMQEEESNDIDQMPTASEERSKRSIRGDEEKQ
                     EETIVIDNVKQHPLKIKVGEAVEIGKYKVELQVTYDDVRNFYDTIRGKYHDGSGYNYE
                     QVMVLYNEIVRPASQHHDEPFTLAESYIADGHLFIKNQDFGILNDFNEMFYKSDEFM"
                     /product="ankyrin repeat domain protein"
     CDS             638490..639212
                     /translation="MQEFLNKNIEIPIDKELFKSALFTKDIVDIRKEMVYLILQHCIV
                     YDSTRSKKEEILSFKNVMKILDEAVNKFVTPQYFYRLINFRDQSGNTLLHQAVINNNT
                     DAIEALLKYGASPLIKNKEEKIPLDLDQEEKTREALIKSMKDQAQSKKESARCNSLIG
                     IIPGVFLGIGLGVGGALVPSMTIILCALAVSALVAGIAVGVAIYFLSQDYKQAKSIEE
                     AVNPQLSSVEHEKTADNKAVLG"
                     /product="FIG01207574: hypothetical protein"
     CDS             639691..641085
                     /translation="MKGEINAAANFQSEDFVSKNTDFDCLANPISASNAKLENSVKAK
                     DKKNEAPFFSRRGSSHVLELFSNENVEIHIQDKMPCAARSESGIAGIFRGIAGLFKGR
                     NSMNVTLYQSKVQRSSAIDYSTTESIGSRLLNICKGEEDISFDQEINFLYKEGCLYDA
                     LLLQEEKNQDTPLHLAIKKNHADFVKKLLCILKEPYRANEFYKHKYFQHKEENEKPLF
                     KVINTKNKDGKDAITLTIEGNNSECISALFNYLTDKNINRRKDVESEYTPLHEAVLLN
                     KNEAIKELLKSKDIDTELIDKESYKAYNYTNNKEAIELFIEHYSNKISKLRIKLEDNN
                     KKLARIKCVLNKTKLTCVCLAAFGSCFRMYRNSHDIINEEVSEDMLYYSLALLANTTG
                     LILFFNYLIDTILSKYEEKNSSLNKESDSYVEERNMLKNKLRHFQKRNTRTNTQMSEI
                     ISVTPESDLSYSRL"
                     /product="FIG01208336: hypothetical protein"
     CDS             645139..647592
                     /translation="MGDWNLSAGLMSPAVDTAEKEKERRHSRDSGNESQEEVSVDNSD
                     TEDTPSNGANTLKFQLTQSLLSQVKASENNGDANSGKQAYKDLPRMDFVINGQVIDKN
                     FVSQLRDKCNQNDQRQIAKHVFTKMFEHAKAEIPNDNLLEELINSCNQAGYDGSLLMQ
                     LSPIFLGHDLQLPDANDRHIEIVCSDQDSLNIKYCPNMPVKQLDKEICRVDAILEFTL
                     KSQDGKVEYEDGKVTLTIPEKLKNYKVDGKSLLDDIKMHFEDVDNAIIESLLENIDEG
                     QNSFVVDLSTQVNSDSFDIIPEDTVFDLGHIPELVKKAVDDKDVNALADHIGFFQDHV
                     THVSSKEGLPVVEKTLEIVSGFTKEQSKPWRCYPTVPIASHIYSVKQQYYDGYISQEG
                     YEKLKKMEETLCKIKSDLIKRSSNDPNEESPVKNAQDTSAILNETPTSSQAVNQEDNN
                     QLSTKESKSTDNQQLQSGIVDEGENIMDNKKASKEAISNNYRRGKMHSSDQNIKTVGE
                     MLFDAISSFDCKKVRSLVEQAKQEGNNVEPIMNEAFKKANETRVKQQSTASRKKLKKI
                     KEFLKKELDNIAILSMSNDVETTVSRQEVPVVESEGSESDSLSLSSEKDDFSKLEGDK
                     SDCSAGTSSDSNSNSPFEKISEEGHETRISVIDTVEAEATANGTVSSNSVPCTFRVEL
                     TSDDEDEFLSIEFEDVNNDINVNQPTEHVEQVANGNGQPKTELPRINEQSSKSGLKKN
                     SQNTKKYVVAASALAITGIALGVAVAVYLEMLAIGVAVAACCLIAATITYCYRPKSLV
                     EDNEVKKVDDTQKSTPCCG"
                     /product="FIG01208601: hypothetical protein"
     CDS             659493..663110
                     /translation="MFKNTVTSVFKAKSSTSAKTLSSGLFVAGNVVMARAISEIDLSS
                     LQGNSEDKVNKQDLIIIYDYINKVTQEENYNICTNNLDCIKSRILAENISDSLAEKFR
                     QDGWNIISNDGSSLLTVAIERIRKEQKKNRNYDIHVEIAVSLILSMGRELIIKLENFA
                     DSNDKTLLHYLAESGKEDILCFVIENSNFDIKEAVRNKDRDGKTPLHYAAKSGNKECL
                     KILIENEADFSCTTNNKTELHYAARSGSPNLLEYLKEILTAKGIFDREKIKTDKYGNN
                     ALHYAVQSGNAECIKFFIDNQVQFLKNKYNENPFHKIVGNSETQENAINFLIEHLKFL
                     GRRKSEINQENVDGNTPLHIAAKHGNNQLMKLFTQSGAKIVQNKQGNTPLHIAIIHGN
                     SYCIDLFYENIGNSILQSKGDYGRDLVHLAAMYGKYDCLTSLLKKFPDYDLSTETHKG
                     NMALHLALSSNTETELRKKCVSLLIDRSMQVNKSNNEGNTPLHFAAQLDLSFLSMIEK
                     KLEEKKFDVYQEVLRENSNGDTVFHMAARVGNKSCLEHLFKKERVGEILSKKNKDGQT
                     LLHLSILSGRVECVKYLVKKSPKGIFLEQNTQKKLLFAAILSGNKECLEFVSKELVGK
                     KVAASIKVLYDENDNTPLHMAALANDIEFSQYVIESIAKSTIRNTVPLFNTNSQGLIP
                     LHLAAMSLNAELIEYFMKDNHYPYNKKMLNVVSKSGRTALHYLVMSDNDFEKTINEDF
                     KQGQFLKKLVLEKRKQNEHLREKAIKALFYLTISTGEKTLNEKINFDIKDNAKKTALD
                     YAFKHGDTNILRLFLDFFYEIRENKKRKYDKLNMEDQERSKKLLDYYNLAMSISSVII
                     SVCIKYNNAESEKEEIPTWISIAFSSISFLLILYNLVIGLQKEPVKRKIENYTEKMNR
                     IEEATGKLAKTKVGDHDLEEYNSILELLIKNAEDISRLENELYKFTHETRLESKDKLN
                     ISPQKMSRGGSALLCSNKSLEGRKSSPVLNDLTAKLSLCSRRNSRVQNTMDKLDNPSC
                     VITINENSEIKPKAPKNKFKNVATKLKIGNIFSKKKEDLIASSSLSEGANHENITKMN
                     EENCGLIKRFGDTNGYSIFSTPFNPSSSTSREECGNNHSAARHVSYGNANNPVSDKEV
                     SKSPSLILSNFEEGITVDCFKFERYRPRVYSSPSCVRKRAITARSLEYVILPDHIERG
                     K"
                     /product="Alpha-latrocrustotoxin"
     CDS             763815..764669
                     /translation="MGIVDSFLIKSARNSNIRGVRLALSLHNIVNIFEKLFSRINPFR
                     NKGSFDLNNDQTLNRALEYAVTNLDHNVITLLISAGANINEINNSIGNVILQYKIASE
                     AMHYGDKDSLKDRKEKCCLVLGELIKKERKEILEILKQTESCDKLKEEVELKFKANSP
                     KKPPIIFEHDDILLLKEPIYDEVYDAKVSNSLEELSVSEESIYAEVYDSHKRSTENLS
                     LKDSGCSSISGEPIYEDVDDFSEQKKPTSLNHKEQPEPIYAKVDLSKKRSERQAKHIK
                     DNSGTYHG"
                     /product="ankyrin repeat domain protein, putative"
     CDS             764707..764946
                     /translation="MSKVLISQRVKTKAGFNEKEIRQNFERRDSGYDSGYDSDTKVEQ
                     KLELGSKAPKSEIGSVNIEHGVIGGCRYKITTLTV"
                     /product="ankyrin repeat domain protein, putative"
     CDS             818988..819275
                     /translation="MFSIDQWLLDESIPLHTAAFRGEISKVRSLLNAKIDINIKDRAE
                     FTALHKAAYSGQLDVVKLLISKGADVHARTIEGSTPLHSAIMSENKTTVTL"
                     /product="ankyrin repeat domain 49 (predicted)"
     CDS             820045..820473
                     /translation="MNGIQQVKLNEQLFSAVLSNNIEEAERLINAGASVYSVDKHGRT
                     PLHHAAQRGYVDLAEYLIKIGTDVNSVDNFRNTSLHLTAHSGYIKDNGVWVNIEETAK
                     FRHKNTVELLLKKKGQILMQRTIRCRLLYILQQKEDIVIC"
                     /product="ankyrin repeat protein, putative"
     CDS             820467..820811
                     /translation="MLEALLKKGAAVNLADDERNTPLHCVGGMGGGEDDKEVIKLLLK
                     AGADINLVNAEGDTPLSSYDLRSSHLSTDMKLMIVHITKLKAAGLFINQQNIQFTDEL
                     VRFWRGRNNNFL"
                     /product="ankyrin repeat domain protein"
     CDS             complement(826275..826832)
                     /translation="MIEGIKIDERNEHGFTPLHNAVHKDHKEIVEVLLQAGANVDAQH
                     LYGTPLHYAVSYCHKETVDVLLEKGANVNAVNTHGMTPLDYAKGQNVEVLLKAGGRSF
                     VKAFNKGIATAVKTALLGTAIAAVLFATETIAIPIAIAVVAVIAVALAVGGATYMMLK
                     PSTKVDGVAVLMDGRQEAASAARFA"
                     /product="ankyrin repeat domain protein"
     CDS             complement(828234..828713)
                     /translation="MAKGYETLKKVLNVINDKQDFNKDNIIEKIQEELERQDQDLHKE
                     WIDEKFDINHEFTSDHPKYLKFTLSRIAAEAGYANVLDALISSGSNISDKSRKGWTPV
                     LNLAAKHGHIGTVEALLKIVSQKCDIKKTRGKDNPTHYRNRAITGVCDRXXIGITTVX
                     "
                     /product="ankyrin repeat domain protein"
     CDS             864278..865132
                     /translation="MAMEISNWHELLSLVNVDKDLSKDNVVEKIQNELKRYSKEYEEW
                     EKSGFDINYVFKDGEKVTLLHLAASCDLENIVNALIEKGANVNEKGAGGETPLHEITH
                     LKSINIANILIKKGADVNSIDMWGETPLCGAVLCDNMVMVDVLIKEGADVNVVDTFRR
                     TPLHWAALRGNMVMVDALIKKGADVNSVDMCGETPLHYLNRPAIKKGQIAAGAATLLG
                     AAISVALFAARTVTAEFIPIVIAVVAITVAALTVGSVTYKLLKPNTKVDGVAVLTNVH
                     EESASITL"
                     /product="ankyrin repeat protein, putative"
     CDS             976062..976928
                     /translation="MTGEIEKDESPSLYSAIRMGDIEATELLIKSGANVNDNYERNRT
                     PLHIAIGYKQFEIAKLLINNGANVNAKTGNHGKDDLTPMHLAIFADTPEFIEFLASHG
                     ALINERESTEGHIPLHFAALYGNKSVIQALVDKGQNIEDIDNNGRTALFLAIRQCTEA
                     EDDSRIEVIEYLINKLKADITKKDNNNNTILFPAANNCLGKVVKLIIKQYIESFGRDR
                     LKNFINHKNKAGMDALDIALNSGNEKAIEVLSSYGADIENKVTPKITVEKPNSTLDGA
                     ESIEVVSPIKQK"
                     /product="ankyrin repeat domain protein"
     CDS             complement(1062147..1063019)
                     /translation="MAAENGYEGVVKALLTAEQVDVDRYFSALYFAAANGREGIVKAL
                     LTAEQISVSEKDSFGKTTLHWAAERGHIEILNTLLGKKASVNIKDNYGETPLHYAAKN
                     GHIEIVKILLAVDGIDINVKDKDEKTPFDLAKTEEIKALLLQIIEKTDDSSASTDSEG
                     DQEEDTEQEGNVQPVIQVEEKSQEIIVEEVSDVQIEDADNGHSIDIALTQNGVNPRSE
                     SSTNEEQPSSFFDNLLNIIMKPFSLIASFFGGFFSWLFGSDEPSTESDQIITPSNSGG
                     EELTNYQEGDNNII"
                     /product="ankyrin repeat domain protein"
     CDS             complement(1063079..1063537)
                     /translation="MNYSVRDIDSKLLNAAERGDIDKVKHLINEGADVNAKDVYEKTP
                     LHWAAEKGHKEIVEILLKKGANVNSVAFLDITPLLFAAMEGHEDVVEILLKRGADVNG
                     VESFSGMTSLWLAAQNGHESLVEVLLTAEKSILACILKHYVLLLEMAMKA"
                     /product="ankyrin repeat domain protein"
     CDS             complement(1111237..1112559)
                     /translation="MAIEKEKFFEIINEVGESSDLDEDNLLEKIKNELKGKDAGEYNK
                     FSRNFSKEHQFSIKISEEAAEDWTLLHLATACNNMLIVELLLKKKASVNARVKDGSKN
                     DGLTALHIATSCGHESMVKQLLSDDRVNPSLKSKNNTPREVVGNTENKEAILQMLEEA
                     EENFYVKHKKKTDISADVINSVKQYNTIRSSEQAPITCGSSDNIVSEQYLHAGVKNIV
                     EKFESPQRGSVTCSGKQTPIGESVSSDDSGLESEATFDTSFCSEINHDGTANEVDDQI
                     LESLQPQIQLQDRQIRKLEKPGKELKHVEKELEKLKSDLAGHETRLEIFDKLSEENQS
                     LKQKIKDLENENTTLNSELSKTKANKVLLEKTQLSFLKIASVNFVTMLTVSIIFSVAF
                     QLPILLMIATSIMSSLIVSGVTYVISTKPSELKEVSIQGLMQHDVCKT"
                     /product="ankyrin repeat domain protein"
     CDS             1117815..1118873
                     /translation="MDFENLKKILSAIDKDASVNKDNVINKIKEVLRREDTIAYQEWE
                     NKNFSINHTFIQSDPDAEFTLLIAAAAAGCEDLVNVLLDRHADVHVEDENRETALHHA
                     VYSRCVGAVNALLKKGADVNVKDRSGSTPLHYATIYKFIDVVNVLLKTGADINVKDRS
                     GSTPLHYATLSNHVEVVDALLAEGASVHVKDGNGSTPLHYAAKNGYLEIVDALLDRGA
                     DVYEKDSLQKTPLYYAIINHQEDTVESIKGFLKNKVVQGSVVVGGLVAMLGNFVTSTL
                     FITETMEITLTSVMVAIAVSASTALTSGYAKYLMSKFDNEIKEIKERQDVMEGRQSLT
                     EGWQNVGLQSIRIHNALS"
                     /product="Putative alkanesulfonate metabolism utilization
                     regulator"
     CDS             1159752..1161218
                     /translation="MADNLSLELIKCLINQPGLDVNVRGLNGKTPLHCAIEFDELSMV
                     DLLLTKKNINPFVEDNEGKTSLDYAKEGKKAEILQALINNKYGSEQDNLLHLAAMIGE
                     VNAVRYLIGKGVDVNVRNALHHTPLHLAAGIGHAEVVKILIREGNAEIDVFDVRNQTP
                     MHYAVNNKKLEIVKLLLELGADVNSARVGQNSMKLSPVHIAVSNTNYDERDLCLDILK
                     CLIKEPNAQVNLQDYENKTPLHYAERLKTIEVLLTREDIDPLVKDDSGKTPFDYAENR
                     PEIKKALMNNKYGSEKNSLLHLAAQKGVVDAILKEEIDIDILNNKGHSPIYLAAEKGH
                     LHVVKLLLEKGANYTPVLHSAIKSNNLELLKTLFKEKSIKLPDEIGRSVPIYYRCIEH
                     RDAKVRKYNNVICIFTSVSAVAIAVYIGLTATTISSAIIFATITGILALIIAIMISEM
                     SKRYIENEFQKKMFMELEECSSTVNDVEIEPAISRVKV"
                     /product="FIG01207691: hypothetical protein"
     CDS             1185161..1185628
                     /translation="MIICVVITYCYTKAKATDNYKTILQIASKNCSLEVVKFSANNLL
                     DINTQIPELTALHYASGAGCLEVVKFLIEEGADINTAKYEKWTALHAASYKGNLEIIK
                     LLLEKGANPNIRDTGGKNPRDVAVLRSRHNKDKPYDEIIHLLYNAEKKHESEQ"
                     /product="ankyrin repeat domain protein"
     CDS             1196075..1197247
                     /translation="MATARDYLSTVEKLIEKGADINTKNNYGDTPLHLAAISGHSEVA
                     EFLISKHADVNAKNKDGWTPLDSAAALSKSNGDWVPLSSAAALGKANIIKLLGKENSS
                     EILNLLEERIRKSEEILQLTLQDLQKQGVILSTRVRNHRSAGEEDENSLQNDKIGPNK
                     IGVTSGTSKPSSFINIFAYTTVDTIKGIFQFVSSPFKAAISMEPSKAITVQGIDNNGI
                     LLLLDVFIRKITGQKYISTVVQSISPLEAQGYALNIIEEFEKVVEQAALKSGISMHRL
                     NIDYMGVQKDITRKVMSGKFNEISGILNSHLEKACPGREVGCPGKLSEKKFNEFMAKF
                     NKGLDVILNQSTQQILHKRDDTLEVNNIEEQQGPRSYLNNASIQGHLTRNKVKLIS"
                     /product="FIG01208376: hypothetical protein"
     CDS             1212464..1213339
                     /translation="MEKGANPNAKDYSGNNTLYSAVLNNHLKIVEVLLENTASPNAKN
                     DRGYTALHRAAFSSELRIVEALLKNGADVNKKNDDGRTPLYWAIIRGRLNIVKALLKN
                     GADVNEKNYDGHTPLYLALNTQQYDDKLVDFLIAQEVKIKGYNAEKPEYLPREKHCYW
                     DKCCSEIGRIKAKIIDGTTTLYVILTCKDNELTCYARKGVLQRALENSNYRNEFPIYY
                     NYLKDQCDKGIERLVLSNEIKDVFQGRQKLFLRKDEEKPDIITKLPTELPEAVDTHLE
                     NASMNNLKKALEINI"
                     /product="Putative ankyrin repeat protein RF_0381"
