# Supplementary material for: Survey of Endosymbionts in the Diaphorina citri Metagenome and Assembly of a Wolbachia wDi Draft Genome
Source: PLoS One. 2012 Nov 16;7(11):e50067. doi: 10.1371/journal.pone.0050067 (PMC3500351; doi:10.1371/journal.pone.0050067)
Supplement: Text S7 — (GFF) [file pone.0050067.s010.gff]

##gff-version 2
# ver:1
# Total records: 338
# <seqname> <source> <feature> <start> <end> <score> <strand> <frame> [attributes] [comments]
wACP3	RepeatScout	ab-initio_repeat	1272	1370	3.1	+	.	Target=Motif:R=5
wACP3	RepeatScout	ab-initio_repeat	1398	1496	8.2	+	.	Target=Motif:R=6
wACP3	RepeatMasker	similarity	3354	3401	4.2	+	.	Target=Motif:AT_rich
wACP3	RepeatMasker	similarity	4708	4746	5.1	+	.	Target=Motif:AT_rich
wACP3	RepeatMasker	similarity	7845	7869	0.0	+	.	Target=Motif:AT_rich
wACP3	RepeatMasker	similarity	15416	15450	5.7	+	.	Target=Motif:AT_rich
wACP3	RepeatMasker	similarity	15627	15671	6.7	+	.	Target=Motif:AT_rich
wACP3	RepeatScout	ab-initio_repeat	18288	18328	9.8	-	.	Target=Motif:R=2
wACP3	RepeatMasker	similarity	28069	28161	32.6	+	.	Target=Motif:X7B_LINE
wACP3	RepeatMasker	similarity	30470	30554	22.3	+	.	Target=Motif:(TTATA)n
wACP3	RepeatMasker	similarity	30573	30634	12.9	-	.	Target=Motif:tRNA-Tyr-TAC
wACP3	RepeatScout	ab-initio_repeat	35739	35795	3.5	+	.	Target=Motif:R=8
wACP3	RepeatScout	ab-initio_repeat	35820	35875	0.0	+	.	Target=Motif:R=12
wACP3	RepeatScout	ab-initio_repeat	44252	44302	0.0	+	.	Target=Motif:R=1
wACP3	RepeatMasker	similarity	50211	50243	3.0	+	.	Target=Motif:AT_rich
wACP3	RepeatMasker	similarity	54284	54356	9.6	+	.	Target=Motif:AT_rich
wACP3	RepeatMasker	similarity	60216	60258	7.0	+	.	Target=Motif:AT_rich
wACP3	RepeatMasker	similarity	65393	65427	5.7	+	.	Target=Motif:AT_rich
wACP3	RepeatScout	ab-initio_repeat	68623	69733	8.0	+	.	Target=Motif:R=7
wACP3	RepeatScout	ab-initio_repeat	71620	71673	0.0	+	.	Target=Motif:R=1
wACP3	RepeatScout	ab-initio_repeat	71678	71774	0.0	-	.	Target=Motif:R=3
wACP3	RepeatMasker	similarity	71961	71996	5.6	+	.	Target=Motif:AT_rich
wACP3	RepeatScout	ab-initio_repeat	75799	75854	0.0	+	.	Target=Motif:R=3
wACP3	RepeatScout	ab-initio_repeat	79426	79522	0.0	-	.	Target=Motif:R=3
wACP3	RepeatMasker	similarity	86355	86394	17.5	+	.	Target=Motif:(CCA)n
wACP3	RepeatScout	ab-initio_repeat	89670	89766	0.0	+	.	Target=Motif:R=3
wACP3	RepeatScout	ab-initio_repeat	90277	90330	0.0	-	.	Target=Motif:R=1
wACP3	RepeatScout	ab-initio_repeat	93650	93729	27.5	-	.	Target=Motif:R=0
wACP3	RepeatMasker	similarity	97691	97742	7.7	+	.	Target=Motif:AT_rich
wACP3	RepeatScout	ab-initio_repeat	98500	98553	1.9	-	.	Target=Motif:R=1
wACP3	RepeatMasker	similarity	101614	101655	7.1	+	.	Target=Motif:AT_rich
wACP3	RepeatMasker	similarity	124024	124063	5.0	+	.	Target=Motif:AT_rich
wACP3	RepeatScout	ab-initio_repeat	126662	126712	0.0	-	.	Target=Motif:R=1
wACP3	RepeatScout	ab-initio_repeat	126754	126808	14.6	-	.	Target=Motif:R=2
wACP3	RepeatMasker	similarity	126810	126846	5.4	+	.	Target=Motif:AT_rich
wACP3	RepeatScout	ab-initio_repeat	133038	133134	0.0	+	.	Target=Motif:R=3
wACP3	RepeatScout	ab-initio_repeat	133193	133246	0.0	-	.	Target=Motif:R=1
wACP3	RepeatMasker	similarity	145953	145982	3.3	+	.	Target=Motif:AT_rich
wACP3	RepeatMasker	similarity	150951	150995	4.4	+	.	Target=Motif:AT_rich
wACP3	RepeatMasker	similarity	153490	153545	5.4	+	.	Target=Motif:AT_rich
wACP3	RepeatMasker	similarity	155656	155726	5.6	+	.	Target=Motif:AT_rich
wACP3	RepeatMasker	similarity	157330	157358	3.5	+	.	Target=Motif:AT_rich
wACP3	RepeatScout	ab-initio_repeat	157794	157848	11.1	+	.	Target=Motif:R=2
wACP3	RepeatMasker	similarity	159092	159113	0.0	+	.	Target=Motif:AT_rich
wACP3	RepeatMasker	similarity	162353	162374	0.0	+	.	Target=Motif:AT_rich
wACP3	RepeatMasker	similarity	165097	165118	0.0	+	.	Target=Motif:AT_rich
wACP3	RepeatMasker	similarity	174468	174488	0.0	+	.	Target=Motif:AT_rich
wACP3	RepeatMasker	similarity	175112	175132	0.0	+	.	Target=Motif:AT_rich
wACP3	RepeatMasker	similarity	183733	183804	9.7	+	.	Target=Motif:AT_rich
wACP3	RepeatMasker	similarity	183869	183921	7.5	+	.	Target=Motif:AT_rich
wACP3	RepeatScout	ab-initio_repeat	184323	184376	1.9	+	.	Target=Motif:R=1
wACP3	RepeatScout	ab-initio_repeat	185425	185466	0.0	-	.	Target=Motif:R=3
wACP3	RepeatScout	ab-initio_repeat	185994	186085	0.0	-	.	Target=Motif:R=3
wACP3	RepeatMasker	similarity	193620	193640	0.0	+	.	Target=Motif:AT_rich
wACP3	RepeatScout	ab-initio_repeat	194469	194566	8.3	+	.	Target=Motif:R=5
wACP3	RepeatScout	ab-initio_repeat	194632	194675	18.2	+	.	Target=Motif:R=6
wACP3	RepeatMasker	similarity	194809	194897	7.9	+	.	Target=Motif:AT_rich
wACP3	RepeatMasker	similarity	203293	203376	6.0	+	.	Target=Motif:AT_rich
wACP3	RepeatMasker	similarity	203760	203780	0.0	+	.	Target=Motif:AT_rich
wACP3	RepeatMasker	similarity	214885	214954	16.1	+	.	Target=Motif:tRNA-Cys-TGY
wACP3	RepeatMasker	similarity	216306	216327	0.0	+	.	Target=Motif:AT_rich
wACP3	RepeatMasker	similarity	219033	219063	3.2	+	.	Target=Motif:AT_rich
wACP3	RepeatScout	ab-initio_repeat	223125	223252	6.3	+	.	Target=Motif:R=15
wACP3	RepeatMasker	similarity	231467	231515	8.2	+	.	Target=Motif:AT_rich
wACP3	RepeatScout	ab-initio_repeat	235551	235631	7.4	+	.	Target=Motif:R=17
wACP3	RepeatMasker	similarity	235920	235973	15.4	+	.	Target=Motif:X6B_LINE
wACP3	RepeatMasker	similarity	236950	236997	6.2	+	.	Target=Motif:AT_rich
wACP3	RepeatScout	ab-initio_repeat	237280	237360	3.7	+	.	Target=Motif:R=17
wACP3	RepeatScout	ab-initio_repeat	237503	237569	0.0	+	.	Target=Motif:R=16
wACP3	RepeatScout	ab-initio_repeat	238657	238743	24.4	+	.	Target=Motif:R=14
wACP3	RepeatScout	ab-initio_repeat	238986	239143	13.9	-	.	Target=Motif:R=13
wACP3	RepeatScout	ab-initio_repeat	239628	239713	3.5	+	.	Target=Motif:R=14
wACP3	RepeatScout	ab-initio_repeat	239966	240123	20.2	-	.	Target=Motif:R=13
wACP3	RepeatScout	ab-initio_repeat	240812	241015	4.4	+	.	Target=Motif:R=10
wACP3	RepeatScout	ab-initio_repeat	243872	243998	7.9	-	.	Target=Motif:R=15
wACP3	RepeatScout	ab-initio_repeat	245755	246076	5.9	+	.	Target=Motif:R=9
wACP3	RepeatMasker	similarity	246096	246139	6.8	+	.	Target=Motif:AT_rich
wACP3	RepeatScout	ab-initio_repeat	246935	246970	8.3	-	.	Target=Motif:R=2
wACP3	RepeatMasker	similarity	248222	248287	6.1	+	.	Target=Motif:AT_rich
wACP3	RepeatMasker	similarity	248398	248454	8.8	+	.	Target=Motif:AT_rich
wACP3	RepeatScout	ab-initio_repeat	257751	257806	0.0	+	.	Target=Motif:R=12
wACP3	RepeatMasker	similarity	274527	274554	3.6	+	.	Target=Motif:AT_rich
wACP3	RepeatMasker	similarity	276385	276435	7.8	+	.	Target=Motif:AT_rich
wACP3	RepeatScout	ab-initio_repeat	281726	281781	0.0	-	.	Target=Motif:R=12
wACP3	RepeatScout	ab-initio_repeat	282025	282110	11.6	+	.	Target=Motif:R=14
wACP3	RepeatMasker	similarity	282266	282287	0.0	+	.	Target=Motif:AT_rich
wACP3	RepeatScout	ab-initio_repeat	282472	283580	8.9	-	.	Target=Motif:R=7
wACP3	RepeatScout	ab-initio_repeat	283744	283901	4.4	-	.	Target=Motif:R=13
wACP3	RepeatScout	ab-initio_repeat	284706	284904	5.5	+	.	Target=Motif:R=10
wACP3	RepeatMasker	similarity	290890	290924	5.7	+	.	Target=Motif:AT_rich
wACP3	RepeatMasker	similarity	291733	291764	3.1	+	.	Target=Motif:AT_rich
wACP3	RepeatMasker	similarity	291826	291873	4.2	+	.	Target=Motif:AT_rich
wACP3	RepeatMasker	similarity	298463	298520	6.9	+	.	Target=Motif:AT_rich
wACP3	RepeatScout	ab-initio_repeat	299403	299459	1.8	-	.	Target=Motif:R=8
wACP3	RepeatScout	ab-initio_repeat	300696	300777	11.0	-	.	Target=Motif:R=3
wACP3	RepeatScout	ab-initio_repeat	314767	314858	20.0	-	.	Target=Motif:R=5
wACP3	RepeatMasker	similarity	325114	325167	7.4	+	.	Target=Motif:AT_rich
wACP3	RepeatScout	ab-initio_repeat	326590	326616	3.7	+	.	Target=Motif:R=3
wACP3	RepeatScout	ab-initio_repeat	326618	326654	8.3	+	.	Target=Motif:R=3
wACP3	RepeatScout	ab-initio_repeat	326841	326892	0.0	+	.	Target=Motif:R=1
wACP3	RepeatMasker	similarity	328540	328605	7.6	+	.	Target=Motif:AT_rich
wACP3	RepeatMasker	similarity	332514	332555	7.1	+	.	Target=Motif:AT_rich
wACP3	RepeatScout	ab-initio_repeat	333464	333520	1.8	-	.	Target=Motif:R=8
wACP3	RepeatMasker	similarity	346617	346734	16.9	+	.	Target=Motif:AT_rich
wACP3	RepeatMasker	similarity	347409	347476	26.9	+	.	Target=Motif:L4
wACP3	RepeatScout	ab-initio_repeat	353937	353991	12.7	+	.	Target=Motif:R=2
wACP3	RepeatScout	ab-initio_repeat	359100	359155	0.0	+	.	Target=Motif:R=8
wACP3	RepeatMasker	similarity	370345	370366	0.0	+	.	Target=Motif:AT_rich
wACP3	RepeatMasker	similarity	370810	370871	25.8	+	.	Target=Motif:tRNA-Lys-AAA
wACP3	RepeatMasker	similarity	375042	375071	3.3	+	.	Target=Motif:AT_rich
wACP3	RepeatMasker	similarity	377255	377343	10.1	+	.	Target=Motif:AT_rich
wACP3	RepeatScout	ab-initio_repeat	378201	378365	7.3	-	.	Target=Motif:R=0
wACP3	RepeatMasker	similarity	384783	384814	3.1	+	.	Target=Motif:AT_rich
wACP3	RepeatMasker	similarity	396603	396646	6.8	+	.	Target=Motif:AT_rich
wACP3	RepeatScout	ab-initio_repeat	398924	399164	5.8	+	.	Target=Motif:R=0
wACP3	RepeatMasker	similarity	401080	401100	0.0	+	.	Target=Motif:AT_rich
wACP3	RepeatMasker	similarity	420429	420451	0.0	+	.	Target=Motif:AT_rich
wACP3	RepeatMasker	similarity	420569	420590	0.0	+	.	Target=Motif:AT_rich
wACP3	RepeatMasker	similarity	421187	421240	25.9	-	.	Target=Motif:tRNA-Thr-ACA
wACP3	RepeatMasker	similarity	436893	436924	3.1	+	.	Target=Motif:AT_rich
wACP3	RepeatMasker	similarity	438511	438544	2.9	+	.	Target=Motif:AT_rich
wACP3	RepeatMasker	similarity	444505	444526	0.0	+	.	Target=Motif:AT_rich
wACP3	RepeatMasker	similarity	445568	445616	8.2	+	.	Target=Motif:AT_rich
wACP3	RepeatMasker	similarity	445574	445623	8.0	+	.	Target=Motif:AT_rich
wACP3	RepeatMasker	similarity	445804	445836	3.0	+	.	Target=Motif:AT_rich
wACP3	RepeatMasker	similarity	449716	449758	18.6	+	.	Target=Motif:AT_rich
wACP3	RepeatScout	ab-initio_repeat	449915	450181	5.6	+	.	Target=Motif:R=0
wACP3	RepeatMasker	similarity	450454	450496	7.0	+	.	Target=Motif:AT_rich
wACP3	RepeatScout	ab-initio_repeat	451113	451209	0.0	-	.	Target=Motif:R=3
wACP3	RepeatScout	ab-initio_repeat	454556	454652	0.0	+	.	Target=Motif:R=3
wACP3	RepeatMasker	similarity	454927	454994	8.8	+	.	Target=Motif:AT_rich
wACP3	RepeatMasker	similarity	459921	459951	3.2	+	.	Target=Motif:AT_rich
wACP3	RepeatScout	ab-initio_repeat	461369	461447	16.0	-	.	Target=Motif:R=6
wACP3	RepeatScout	ab-initio_repeat	461481	461550	25.7	-	.	Target=Motif:R=5
wACP3	RepeatMasker	similarity	466950	466987	5.3	+	.	Target=Motif:AT_rich
wACP3	RepeatMasker	similarity	470502	470530	3.5	+	.	Target=Motif:AT_rich
wACP3	RepeatScout	ab-initio_repeat	473293	473344	13.5	+	.	Target=Motif:R=2
wACP3	RepeatScout	ab-initio_repeat	473950	473990	9.8	-	.	Target=Motif:R=2
wACP3	RepeatScout	ab-initio_repeat	481793	481870	14.1	+	.	Target=Motif:R=5
wACP3	RepeatScout	ab-initio_repeat	481910	482002	9.9	+	.	Target=Motif:R=6
wACP3	RepeatScout	ab-initio_repeat	487082	487136	0.0	+	.	Target=Motif:R=12
wACP3	RepeatMasker	similarity	493079	493159	23.2	+	.	Target=Motif:Charlie13a
wACP3	RepeatScout	ab-initio_repeat	495853	495907	16.4	+	.	Target=Motif:R=2
wACP3	RepeatScout	ab-initio_repeat	497166	497196	0.0	-	.	Target=Motif:R=2
wACP3	RepeatMasker	similarity	500457	500485	3.5	+	.	Target=Motif:AT_rich
wACP3	RepeatMasker	similarity	505210	505266	24.6	-	.	Target=Motif:tRNA-Phe-TTY
wACP3	RepeatScout	ab-initio_repeat	510050	510146	0.0	+	.	Target=Motif:R=3
wACP3	RepeatScout	ab-initio_repeat	511064	511111	0.0	-	.	Target=Motif:R=1
wACP3	RepeatMasker	similarity	516111	516170	5.0	+	.	Target=Motif:AT_rich
wACP3	RepeatScout	ab-initio_repeat	518325	518407	8.4	-	.	Target=Motif:R=0
wACP3	RepeatScout	ab-initio_repeat	521166	521285	19.3	-	.	Target=Motif:R=0
wACP3	RepeatMasker	similarity	524371	524441	22.5	-	.	Target=Motif:tRNA-Lys-AAG
wACP3	RepeatMasker	similarity	527457	527484	3.6	+	.	Target=Motif:AT_rich
wACP3	RepeatScout	ab-initio_repeat	530858	530978	12.4	+	.	Target=Motif:R=0
wACP3	RepeatMasker	similarity	532328	532363	2.8	+	.	Target=Motif:AT_rich
wACP3	RepeatMasker	similarity	532454	532481	3.6	+	.	Target=Motif:AT_rich
wACP3	RepeatMasker	similarity	536676	536741	21.2	+	.	Target=Motif:tRNA-Tyr-TAC
wACP3	RepeatMasker	similarity	543906	543926	0.0	+	.	Target=Motif:AT_rich
wACP3	RepeatScout	ab-initio_repeat	545851	545922	20.0	-	.	Target=Motif:R=6
wACP3	RepeatScout	ab-initio_repeat	545977	546080	20.1	-	.	Target=Motif:R=5
wACP3	RepeatScout	ab-initio_repeat	568922	569009	6.8	-	.	Target=Motif:R=6
wACP3	RepeatScout	ab-initio_repeat	569077	569158	7.3	-	.	Target=Motif:R=5
wACP3	RepeatMasker	similarity	574394	574450	7.0	+	.	Target=Motif:AT_rich
wACP3	RepeatMasker	similarity	578735	578757	0.0	+	.	Target=Motif:AT_rich
wACP3	RepeatMasker	similarity	591893	591941	8.2	+	.	Target=Motif:AT_rich
wACP3	RepeatMasker	similarity	593044	593073	3.3	+	.	Target=Motif:AT_rich
wACP3	RepeatMasker	similarity	601051	601082	3.1	+	.	Target=Motif:AT_rich
wACP3	RepeatMasker	similarity	615089	615116	3.6	+	.	Target=Motif:AT_rich
wACP3	RepeatMasker	similarity	616383	616410	3.6	+	.	Target=Motif:AT_rich
wACP3	RepeatMasker	similarity	618121	618164	6.8	+	.	Target=Motif:AT_rich
wACP3	RepeatMasker	similarity	619995	620041	6.4	+	.	Target=Motif:AT_rich
wACP3	RepeatMasker	similarity	631133	631174	4.8	+	.	Target=Motif:AT_rich
wACP3	RepeatMasker	similarity	638380	638419	2.5	+	.	Target=Motif:AT_rich
wACP3	RepeatScout	ab-initio_repeat	639295	639391	10.3	-	.	Target=Motif:R=6
wACP3	RepeatScout	ab-initio_repeat	639444	639542	11.2	-	.	Target=Motif:R=5
wACP3	RepeatMasker	similarity	639586	639627	4.8	+	.	Target=Motif:AT_rich
wACP3	RepeatMasker	similarity	640868	640889	0.0	+	.	Target=Motif:AT_rich
wACP3	RepeatMasker	similarity	647618	647662	6.7	+	.	Target=Motif:AT_rich
wACP3	RepeatMasker	similarity	660388	660410	0.0	+	.	Target=Motif:AT_rich
wACP3	RepeatMasker	similarity	666050	666073	0.0	+	.	Target=Motif:AT_rich
wACP3	RepeatScout	ab-initio_repeat	669697	669752	0.0	+	.	Target=Motif:R=12
wACP3	RepeatScout	ab-initio_repeat	672604	672701	7.2	-	.	Target=Motif:R=6
wACP3	RepeatScout	ab-initio_repeat	672751	672849	10.2	-	.	Target=Motif:R=5
wACP3	RepeatMasker	similarity	675516	675544	3.5	+	.	Target=Motif:AT_rich
wACP3	RepeatMasker	similarity	676903	676969	9.0	+	.	Target=Motif:AT_rich
wACP3	RepeatScout	ab-initio_repeat	678895	679160	9.0	-	.	Target=Motif:R=0
wACP3	RepeatScout	ab-initio_repeat	689683	689916	15.1	-	.	Target=Motif:R=0
wACP3	RepeatMasker	similarity	689944	689994	18.0	-	.	Target=Motif:tRNA-Met
wACP3	RepeatMasker	similarity	691232	691268	5.4	+	.	Target=Motif:AT_rich
wACP3	RepeatScout	ab-initio_repeat	691543	691597	1.8	+	.	Target=Motif:R=12
wACP3	RepeatMasker	similarity	692648	692668	0.0	+	.	Target=Motif:AT_rich
wACP3	RepeatScout	ab-initio_repeat	695058	695098	9.8	+	.	Target=Motif:R=2
wACP3	RepeatScout	ab-initio_repeat	695162	695216	11.1	-	.	Target=Motif:R=2
wACP3	RepeatScout	ab-initio_repeat	699567	699724	12.7	+	.	Target=Motif:R=0
wACP3	RepeatScout	ab-initio_repeat	699724	699794	7.0	+	.	Target=Motif:R=0
wACP3	RepeatMasker	similarity	700251	700300	8.0	+	.	Target=Motif:AT_rich
wACP3	RepeatMasker	similarity	705039	705089	5.9	+	.	Target=Motif:AT_rich
wACP3	RepeatMasker	similarity	705284	705304	0.0	+	.	Target=Motif:AT_rich
wACP3	RepeatScout	ab-initio_repeat	720921	721044	4.0	-	.	Target=Motif:R=0
wACP3	RepeatScout	ab-initio_repeat	721284	721510	12.4	-	.	Target=Motif:R=0
wACP3	RepeatMasker	similarity	724479	724528	8.0	+	.	Target=Motif:AT_rich
wACP3	RepeatMasker	similarity	730471	730519	6.1	+	.	Target=Motif:AT_rich
wACP3	RepeatMasker	similarity	730833	730877	6.7	+	.	Target=Motif:AT_rich
wACP3	RepeatScout	ab-initio_repeat	731827	731924	10.2	+	.	Target=Motif:R=5
wACP3	RepeatScout	ab-initio_repeat	731990	732089	3.0	+	.	Target=Motif:R=6
wACP3	RepeatMasker	similarity	732108	732137	3.3	+	.	Target=Motif:AT_rich
wACP3	RepeatMasker	similarity	732715	732755	2.4	+	.	Target=Motif:AT_rich
wACP3	RepeatMasker	similarity	739263	739290	3.6	+	.	Target=Motif:AT_rich
wACP3	RepeatScout	ab-initio_repeat	749218	749539	5.6	+	.	Target=Motif:R=9
wACP3	RepeatMasker	similarity	754276	754301	0.0	+	.	Target=Motif:AT_rich
wACP3	RepeatMasker	similarity	755874	755909	5.6	+	.	Target=Motif:AT_rich
wACP3	RepeatMasker	similarity	761141	761166	0.0	+	.	Target=Motif:AT_rich
wACP3	RepeatMasker	similarity	772066	772093	3.6	+	.	Target=Motif:AT_rich
wACP3	RepeatMasker	similarity	775905	775947	7.0	+	.	Target=Motif:AT_rich
wACP3	RepeatMasker	similarity	778542	778592	3.9	+	.	Target=Motif:AT_rich
wACP3	RepeatMasker	similarity	782180	782214	5.7	+	.	Target=Motif:AT_rich
wACP3	RepeatMasker	similarity	786788	786809	0.0	+	.	Target=Motif:AT_rich
wACP3	RepeatMasker	similarity	793187	793249	25.4	+	.	Target=Motif:(CAT)n
wACP3	RepeatMasker	similarity	807419	807447	3.5	+	.	Target=Motif:AT_rich
wACP3	RepeatMasker	similarity	807426	807453	3.6	+	.	Target=Motif:AT_rich
wACP3	RepeatScout	ab-initio_repeat	809756	810012	5.9	-	.	Target=Motif:R=0
wACP3	RepeatMasker	similarity	812287	812307	0.0	+	.	Target=Motif:AT_rich
wACP3	RepeatMasker	similarity	812977	813005	3.5	+	.	Target=Motif:AT_rich
wACP3	RepeatScout	ab-initio_repeat	818639	818820	17.6	+	.	Target=Motif:R=0
wACP3	RepeatScout	ab-initio_repeat	827069	828178	6.8	-	.	Target=Motif:R=7
wACP3	RepeatScout	ab-initio_repeat	828237	828297	0.0	-	.	Target=Motif:R=7
wACP3	RepeatScout	ab-initio_repeat	830583	830845	6.5	-	.	Target=Motif:R=0
wACP3	RepeatMasker	similarity	832086	832164	25.8	-	.	Target=Motif:tRNA-Leu-TTG
wACP3	RepeatMasker	similarity	837927	838000	27.4	-	.	Target=Motif:tRNA-Trp-TGG
wACP3	RepeatMasker	similarity	838295	838370	25.3	+	.	Target=Motif:tRNA-Ala-GCA
wACP3	RepeatMasker	similarity	840040	840069	3.3	+	.	Target=Motif:AT_rich
wACP3	RepeatMasker	similarity	841807	841828	0.0	+	.	Target=Motif:AT_rich
wACP3	RepeatMasker	similarity	848055	848094	5.0	+	.	Target=Motif:AT_rich
wACP3	RepeatScout	ab-initio_repeat	856723	856779	1.8	-	.	Target=Motif:R=8
wACP3	RepeatMasker	similarity	864239	864268	3.3	+	.	Target=Motif:AT_rich
wACP3	RepeatMasker	similarity	875204	875274	21.4	-	.	Target=Motif:tRNA-Lys-AAG
wACP3	RepeatMasker	similarity	877772	877793	0.0	+	.	Target=Motif:AT_rich
wACP3	RepeatScout	ab-initio_repeat	883458	883513	0.0	+	.	Target=Motif:R=8
wACP3	RepeatMasker	similarity	891809	891843	5.7	+	.	Target=Motif:AT_rich
wACP3	RepeatMasker	similarity	894538	894562	0.0	+	.	Target=Motif:AT_rich
wACP3	RepeatScout	ab-initio_repeat	898693	898747	11.1	+	.	Target=Motif:R=2
wACP3	RepeatScout	ab-initio_repeat	900105	900145	9.8	-	.	Target=Motif:R=2
wACP3	RepeatScout	ab-initio_repeat	902234	902555	7.1	-	.	Target=Motif:R=9
wACP3	RepeatMasker	similarity	910936	910993	6.9	+	.	Target=Motif:AT_rich
wACP3	RepeatScout	ab-initio_repeat	916569	916623	0.0	+	.	Target=Motif:R=8
wACP3	RepeatScout	ab-initio_repeat	916646	916700	0.0	+	.	Target=Motif:R=12
wACP3	RepeatScout	ab-initio_repeat	917067	917316	19.9	-	.	Target=Motif:R=0
wACP3	RepeatMasker	similarity	918983	919229	28.2	+	.	Target=Motif:SSU-rRNA_Hsa
wACP3	RepeatMasker	similarity	924595	924633	5.1	+	.	Target=Motif:AT_rich
wACP3	RepeatMasker	similarity	926672	926704	3.0	+	.	Target=Motif:AT_rich
wACP3	RepeatMasker	similarity	939879	939900	0.0	+	.	Target=Motif:AT_rich
wACP3	RepeatMasker	similarity	940187	940229	7.0	+	.	Target=Motif:AT_rich
wACP3	RepeatMasker	similarity	940201	940243	7.0	+	.	Target=Motif:AT_rich
wACP3	RepeatMasker	similarity	943492	943513	0.0	+	.	Target=Motif:AT_rich
wACP3	RepeatScout	ab-initio_repeat	953652	953916	6.4	+	.	Target=Motif:R=0
wACP3	RepeatMasker	similarity	967671	967707	5.4	+	.	Target=Motif:AT_rich
wACP3	RepeatScout	ab-initio_repeat	967702	967960	7.8	-	.	Target=Motif:R=0
wACP3	RepeatMasker	similarity	968034	968107	24.6	+	.	Target=Motif:tRNA-Ala-GCY
wACP3	RepeatMasker	similarity	969309	969336	3.6	+	.	Target=Motif:AT_rich
wACP3	RepeatMasker	similarity	975841	975875	5.7	+	.	Target=Motif:AT_rich
wACP3	RepeatMasker	similarity	975952	976023	8.3	+	.	Target=Motif:AT_rich
wACP3	RepeatMasker	similarity	978427	978453	0.0	+	.	Target=Motif:AT_rich
wACP3	RepeatMasker	similarity	985291	985327	5.4	+	.	Target=Motif:AT_rich
wACP3	RepeatScout	ab-initio_repeat	985345	985444	7.0	-	.	Target=Motif:R=6
wACP3	RepeatScout	ab-initio_repeat	985497	985586	13.6	-	.	Target=Motif:R=5
wACP3	RepeatScout	ab-initio_repeat	985566	985663	10.2	-	.	Target=Motif:R=5
wACP3	RepeatMasker	similarity	994372	994392	0.0	+	.	Target=Motif:AT_rich
wACP3	RepeatScout	ab-initio_repeat	996690	996934	11.4	+	.	Target=Motif:R=0
wACP3	RepeatMasker	similarity	1004854	1004876	0.0	+	.	Target=Motif:AT_rich
wACP3	RepeatMasker	similarity	1010407	1010498	34.8	+	.	Target=Motif:LSU-rRNA_Hsa
wACP3	RepeatMasker	similarity	1010633	1010752	25.9	+	.	Target=Motif:LSU-rRNA_Hsa
wACP3	RepeatMasker	similarity	1011894	1012243	34.0	+	.	Target=Motif:LSU-rRNA_Hsa
wACP3	RepeatMasker	similarity	1012337	1012883	31.7	+	.	Target=Motif:LSU-rRNA_Hsa
wACP3	RepeatMasker	similarity	1015056	1015093	2.6	+	.	Target=Motif:AT_rich
wACP3	RepeatScout	ab-initio_repeat	1023002	1023053	19.2	-	.	Target=Motif:R=5
wACP3	RepeatMasker	similarity	1023300	1023323	0.0	+	.	Target=Motif:AT_rich
wACP3	RepeatMasker	similarity	1025147	1025216	29.0	+	.	Target=Motif:tRNA-Ser-TCY
wACP3	RepeatMasker	similarity	1025235	1025288	24.1	+	.	Target=Motif:tRNA-Gly-GGG
wACP3	RepeatMasker	similarity	1028427	1028450	0.0	+	.	Target=Motif:AT_rich
wACP3	RepeatMasker	similarity	1028623	1028647	0.0	+	.	Target=Motif:AT_rich
wACP3	RepeatMasker	similarity	1045466	1045489	0.0	+	.	Target=Motif:AT_rich
wACP3	RepeatMasker	similarity	1045530	1045556	0.0	+	.	Target=Motif:AT_rich
wACP3	RepeatScout	ab-initio_repeat	1046427	1046565	11.5	+	.	Target=Motif:R=0
wACP3	RepeatMasker	similarity	1056341	1056369	3.5	+	.	Target=Motif:AT_rich
wACP3	RepeatScout	ab-initio_repeat	1061494	1061563	5.8	-	.	Target=Motif:R=6
wACP3	RepeatScout	ab-initio_repeat	1061603	1061698	16.7	-	.	Target=Motif:R=5
wACP3	RepeatMasker	similarity	1061692	1061721	3.3	+	.	Target=Motif:AT_rich
wACP3	RepeatMasker	similarity	1067548	1067601	3.7	+	.	Target=Motif:AT_rich
wACP3	RepeatScout	ab-initio_repeat	1077026	1077111	17.6	-	.	Target=Motif:R=3
wACP3	RepeatMasker	similarity	1079639	1079715	24.0	-	.	Target=Motif:tRNA-Ala-GCY_
wACP3	RepeatMasker	similarity	1091197	1091222	0.0	+	.	Target=Motif:AT_rich
wACP3	RepeatMasker	similarity	1096681	1096785	30.5	+	.	Target=Motif:(ATG)n
wACP3	RepeatMasker	similarity	1100387	1100422	5.6	+	.	Target=Motif:AT_rich
wACP3	RepeatScout	ab-initio_repeat	1100486	1100566	22.5	+	.	Target=Motif:R=0
wACP3	RepeatMasker	similarity	1103834	1103856	0.0	+	.	Target=Motif:AT_rich
wACP3	RepeatScout	ab-initio_repeat	1103995	1104095	2.0	-	.	Target=Motif:R=6
wACP3	RepeatScout	ab-initio_repeat	1104527	1104625	1.0	-	.	Target=Motif:R=5
wACP3	RepeatMasker	similarity	1109766	1109803	5.3	+	.	Target=Motif:AT_rich
wACP3	RepeatScout	ab-initio_repeat	1113059	1113115	1.8	-	.	Target=Motif:R=8
wACP3	RepeatMasker	similarity	1116483	1116527	4.4	+	.	Target=Motif:AT_rich
wACP3	RepeatMasker	similarity	1119148	1119182	5.7	+	.	Target=Motif:AT_rich
wACP3	RepeatMasker	similarity	1126895	1126915	0.0	+	.	Target=Motif:AT_rich
wACP3	RepeatMasker	similarity	1132240	1132269	3.3	+	.	Target=Motif:AT_rich
wACP3	RepeatMasker	similarity	1139997	1140024	0.0	+	.	Target=Motif:AT_rich
wACP3	RepeatMasker	similarity	1165684	1165705	0.0	+	.	Target=Motif:AT_rich
wACP3	RepeatMasker	similarity	1170419	1170470	23.1	+	.	Target=Motif:GA-rich
wACP3	RepeatMasker	similarity	1178408	1178430	0.0	+	.	Target=Motif:AT_rich
wACP3	RepeatScout	ab-initio_repeat	1185881	1185934	1.9	-	.	Target=Motif:R=1
wACP3	RepeatMasker	similarity	1189542	1189611	8.6	+	.	Target=Motif:AT_rich
wACP3	RepeatMasker	similarity	1192563	1192591	3.5	+	.	Target=Motif:AT_rich
wACP3	RepeatMasker	similarity	1195123	1195145	0.0	+	.	Target=Motif:AT_rich
wACP3	RepeatScout	ab-initio_repeat	1195239	1195294	0.0	-	.	Target=Motif:R=12
wACP3	RepeatScout	ab-initio_repeat	1197814	1197899	0.0	-	.	Target=Motif:R=3
wACP3	RepeatMasker	similarity	1201456	1201515	19.0	+	.	Target=Motif:T-rich
wACP3	RepeatMasker	similarity	1201743	1201770	3.6	+	.	Target=Motif:AT_rich
wACP3	RepeatMasker	similarity	1206516	1206536	0.0	+	.	Target=Motif:AT_rich
wACP3	RepeatMasker	similarity	1208748	1208795	6.2	+	.	Target=Motif:AT_rich
wACP3	RepeatScout	ab-initio_repeat	1214307	1214628	4.7	-	.	Target=Motif:R=9
wACP3	RepeatScout	ab-initio_repeat	1215675	1215878	7.3	+	.	Target=Motif:R=10
wACP3	RepeatScout	ab-initio_repeat	1215872	1215978	3.7	+	.	Target=Motif:R=10
wACP3	RepeatMasker	similarity	1220360	1220380	0.0	+	.	Target=Motif:AT_rich
wACP3	RepeatScout	ab-initio_repeat	1220556	1221666	8.7	-	.	Target=Motif:R=7
wACP3	RepeatScout	ab-initio_repeat	1224768	1225875	8.5	+	.	Target=Motif:R=7
wACP3	RepeatScout	ab-initio_repeat	1227676	1227802	6.3	-	.	Target=Motif:R=15
wACP3	RepeatScout	ab-initio_repeat	1228650	1228730	3.7	-	.	Target=Motif:R=17
wACP3	RepeatScout	ab-initio_repeat	1231770	1231973	2.9	-	.	Target=Motif:R=10
wACP3	RepeatScout	ab-initio_repeat	1232794	1232968	2.9	+	.	Target=Motif:R=10
wACP3	RepeatScout	ab-initio_repeat	1234211	1234277	0.0	-	.	Target=Motif:R=16
wACP3	RepeatScout	ab-initio_repeat	1236126	1236192	1.5	-	.	Target=Motif:R=16
wACP3	RepeatScout	ab-initio_repeat	1237316	1237396	3.7	-	.	Target=Motif:R=17
wACP3	RepeatScout	ab-initio_repeat	1237642	1237799	3.8	+	.	Target=Motif:R=13
wACP3	RepeatScout	ab-initio_repeat	1238042	1238128	2.3	-	.	Target=Motif:R=14
wACP3	RepeatMasker	similarity	1238155	1238234	13.0	+	.	Target=Motif:(TTAA)n
wACP3	RepeatScout	ab-initio_repeat	1238247	1238565	5.0	-	.	Target=Motif:R=9
wACP3	RepeatScout	ab-initio_repeat	1239985	1240051	0.0	+	.	Target=Motif:R=16
wACP3	RepeatScout	ab-initio_repeat	1241069	1241155	3.5	+	.	Target=Motif:R=14
wACP3	RepeatScout	ab-initio_repeat	1241398	1241549	4.6	-	.	Target=Motif:R=13
wACP3	RepeatScout	ab-initio_repeat	1241596	1241722	0.8	+	.	Target=Motif:R=15
# Runtime details after printing:
# System time for process: 0
# User time for process: 0.01
